# Supplementary material for: RIZ2 at the crossroad of the EGF/EGFR signaling in colorectal cancer
Source: J Transl Med. 2023 Oct 18;21:736. doi: 10.1186/s12967-023-04621-6 (PMC10585774; doi:10.1186/s12967-023-04621-6)
Supplement: Supplementary file 1 — Additional file 1. RNA-Seq output data of DLD1_EGFP_RIZ2 vs DLD1_EGFP and list of differentially expressed genes according to adjusted p value. [file 12967_2023_4621_MOESM1_ESM.xlsx]

## Sheet: Output_RIZ2_vs_GFP
Gene	baseMean	log2FoldChange	FoldChange	Fold-Change	lfcSE	stat	pvalue	padj
DDX11L1	0	NA	#VALUE!	#VALUE!	NA	NA	NA	NA
WASH7P	0.568394	1.42314	2.68169	2.68169	3.12699	0.455117	0.649025	NA
MIR6859-1	0.288092	1.97619	3.93452	3.93452	4.04106	0.489027	0.624823	NA
MIR1302-2HG	0	NA	#VALUE!	#VALUE!	NA	NA	NA	NA
MIR1302-2	0	NA	#VALUE!	#VALUE!	NA	NA	NA	NA
FAM138A	0	NA	#VALUE!	#VALUE!	NA	NA	NA	NA
OR4G4P	0	NA	#VALUE!	#VALUE!	NA	NA	NA	NA
OR4G11P	0	NA	#VALUE!	#VALUE!	NA	NA	NA	NA
OR4F5	0	NA	#VALUE!	#VALUE!	NA	NA	NA	NA
ENSG00000238009	0	NA	#VALUE!	#VALUE!	NA	NA	NA	NA
ENSG00000239945	0	NA	#VALUE!	#VALUE!	NA	NA	NA	NA
CICP27	0	NA	#VALUE!	#VALUE!	NA	NA	NA	NA
ENSG00000268903	0	NA	#VALUE!	#VALUE!	NA	NA	NA	NA
ENSG00000269981	0	NA	#VALUE!	#VALUE!	NA	NA	NA	NA
ENSG00000239906	0	NA	#VALUE!	#VALUE!	NA	NA	NA	NA
ENSG00000241860	1.44228	2.03132	4.08779	4.08779	2.08131	0.975982	0.329073	NA
RNU6-1100P	0	NA	#VALUE!	#VALUE!	NA	NA	NA	NA
ENSG00000241599	0	NA	#VALUE!	#VALUE!	NA	NA	NA	NA
DDX11L17	0	NA	#VALUE!	#VALUE!	NA	NA	NA	NA
WASH9P	10.6787	1.17183	2.25297	2.25297	0.766349	1.52911	0.126238	NA
MIR6859-2	0	NA	#VALUE!	#VALUE!	NA	NA	NA	NA
ENSG00000228463	0.636112	1.64528	3.12808	3.12808	3.24809	0.506536	0.61248	NA
ENSG00000286448	0.237207	1.7954	3.47113	3.47113	4.05144	0.443153	0.657655	NA
RPL23AP24	0.398905	0.836529	1.78575	1.78575	3.88966	0.215065	0.829717	NA
ENSG00000236601	0	NA	#VALUE!	#VALUE!	NA	NA	NA	NA
ENSG00000237094	3.19379	-0.124909	0.917062	-1.09044	1.24961	-0.0999586	0.920377	NA
WBP1LP7	0	NA	#VALUE!	#VALUE!	NA	NA	NA	NA
OR4F29	0	NA	#VALUE!	#VALUE!	NA	NA	NA	NA
CICP7	0	NA	#VALUE!	#VALUE!	NA	NA	NA	NA
ENSG00000250575	0	NA	#VALUE!	#VALUE!	NA	NA	NA	NA
U6	0.169488	1.29116	2.44724	2.44724	4.07343	0.31697	0.751266	NA
ENSG00000230021	0.308607	-1.61597	0.326244	-3.06519	4.03493	-0.400496	0.688791	NA
ENSG00000235146	0	NA	#VALUE!	#VALUE!	NA	NA	NA	NA
MTND1P23	0	NA	#VALUE!	#VALUE!	NA	NA	NA	NA
MTND2P28	28.7713	0.264481	1.2012	1.2012	0.562237	0.470409	0.638063	0.764715
MTCO1P12	26.89	-0.892128	0.538819	-1.85591	0.554869	-1.60782	0.107875	0.225194
ENSG00000278791	0	NA	#VALUE!	#VALUE!	NA	NA	NA	NA
MTCO2P12	2.75493	0.265867	1.20236	1.20236	1.48357	0.179207	0.857775	NA
MTATP8P1	0.598346	2.76348	6.79032	6.79032	3.6188	0.763644	0.445079	NA
MTATP6P1	69.2933	-0.0802226	0.945912	-1.05718	0.428769	-0.1871	0.851582	0.91176
MTCO3P12	5.88772	0.542119	1.45611	1.45611	0.930531	0.582591	0.560168	NA
WBP1LP6	0	NA	#VALUE!	#VALUE!	NA	NA	NA	NA
OR4F16	0	NA	#VALUE!	#VALUE!	NA	NA	NA	NA
CICP3	0	NA	#VALUE!	#VALUE!	NA	NA	NA	NA
ENSG00000228327	14.0088	0.266089	1.20254	1.20254	0.640929	0.415162	0.678023	0.793926
RNU6-1199P	0.936712	-3.21542	0.107662	-9.28834	2.57694	-1.24776	0.212117	NA
ENSG00000229905	0	NA	#VALUE!	#VALUE!	NA	NA	NA	NA
LINC01409	13.8353	-1.50844	0.351492	-2.84502	0.662593	-2.27657	0.022812	0.0713379
ENSG00000285268	0	NA	#VALUE!	#VALUE!	NA	NA	NA	NA
ENSG00000230092	6.0712	-0.316753	0.802875	-1.24552	1.03389	-0.306369	0.759323	NA
FAM87B	0	NA	#VALUE!	#VALUE!	NA	NA	NA	NA
LINC01128	56.0015	-0.473004	0.720463	-1.388	0.352543	-1.34169	0.179696	0.326113
LINC00115	2.12542	-2.63075	0.16146	-6.19349	2.01499	-1.30559	0.191692	NA
ENSG00000288531	0	NA	#VALUE!	#VALUE!	NA	NA	NA	NA
FAM41C	0	NA	#VALUE!	#VALUE!	NA	NA	NA	NA
TUBB8P11	0	NA	#VALUE!	#VALUE!	NA	NA	NA	NA
ENSG00000283040	0	NA	#VALUE!	#VALUE!	NA	NA	NA	NA
ENSG00000272438	0.35581	2.23092	4.69435	4.69435	4.02829	0.553815	0.579705	NA
ENSG00000230699	2.34899	-0.0764702	0.948375	-1.05444	1.44874	-0.0527841	0.957904	NA
ENSG00000241180	0.169488	1.29116	2.44724	2.44724	4.07343	0.31697	0.751266	NA
LINC02593	5.3637	-0.435487	0.739444	-1.35237	1.16758	-0.372982	0.709162	NA
SAMD11	10.5679	0.231899	1.17438	1.17438	0.759281	0.30542	0.760047	NA
NOC2L	809.938	0.426372	1.34385	1.34385	0.205892	2.07086	0.0383723	0.104722
KLHL17	19.1543	0.30294	1.23366	1.23366	0.552009	0.548796	0.583146	0.723183
PLEKHN1	9.47891	0.147386	1.10756	1.10756	0.74543	0.19772	0.843264	NA
PERM1	0.237207	1.7954	3.47113	3.47113	4.05144	0.443153	0.657655	NA
ENSG00000272512	1.66241	-0.0777861	0.947511	-1.0554	1.91992	-0.0405153	0.967682	NA
HES4	15.7173	1.28447	2.43593	2.43593	0.710674	1.8074	0.0707004	0.164057
ISG15	110.42	1.22278	2.33396	2.33396	0.320267	3.818	0.000134538	0.00142698
ENSG00000231702	0.88479	0.977119	1.96853	1.96853	2.62609	0.372081	0.709833	NA
ENSG00000224969	2.0254	-0.948147	0.518298	-1.92939	1.76679	-0.536651	0.591509	NA
AGRN	135.234	1.00889	2.01236	2.01236	0.261336	3.86051	0.00011315	0.00125454
ENSG00000242590	0	NA	#VALUE!	#VALUE!	NA	NA	NA	NA
ENSG00000217801	11.4729	0.923072	1.89615	1.89615	0.71189	1.29665	0.194752	0.344718
ENSG00000273443	0.85442	-1.07054	0.476142	-2.10021	2.90567	-0.36843	0.712553	NA
RNF223	31.4024	0.450938	1.36693	1.36693	0.441413	1.02158	0.306981	0.46973
C1orf159	18.864	0.351607	1.27598	1.27598	0.576817	0.609564	0.542151	0.688977
ENSG00000285812	0.237207	1.7954	3.47113	3.47113	4.05144	0.443153	0.657655	NA
LINC01342	0.796557	3.29444	9.81128	9.81128	2.94352	1.11922	0.263048	NA
MIR200B	0	NA	#VALUE!	#VALUE!	NA	NA	NA	NA
MIR200A	0.338977	2.13728	4.3993	4.3993	4.03274	0.52998	0.596126	NA
MIR429	1.71315	1.50452	2.83729	2.83729	1.9319	0.778773	0.436113	NA
ENSG00000272141	7.64867	0.0274794	1.01923	1.01923	0.845487	0.0325012	0.974072	NA
TTLL10-AS1	0.338977	2.13728	4.3993	4.3993	4.03274	0.52998	0.596126	NA
TTLL10	0.83183	-1.01277	0.495595	-2.01777	2.68082	-0.377781	0.705593	NA
TNFRSF18	0	NA	#VALUE!	#VALUE!	NA	NA	NA	NA
TNFRSF4	0	NA	#VALUE!	#VALUE!	NA	NA	NA	NA
SDF4	290.198	1.07202	2.10237	2.10237	0.20474	5.23598	1.64109e-07	8.74378e-06
B3GALT6	53.8783	0.287759	1.22074	1.22074	0.377195	0.762891	0.445528	0.606933
C1QTNF12	0	NA	#VALUE!	#VALUE!	NA	NA	NA	NA
ENSG00000260179	0.952508	1.1585	2.23226	2.23226	2.56947	0.450872	0.652082	NA
UBE2J2	186.638	0.612808	1.52923	1.52923	0.220553	2.77851	0.00546085	0.0240652
LINC01786	0	NA	#VALUE!	#VALUE!	NA	NA	NA	NA
SCNN1D	3.74257	0.68114	1.60341	1.60341	1.3014	0.523392	0.600701	NA
ACAP3	39.8688	0.445671	1.36195	1.36195	0.400137	1.1138	0.265367	0.425744
MIR6726	0	NA	#VALUE!	#VALUE!	NA	NA	NA	NA
PUSL1	50.5988	-0.154112	0.898685	-1.11274	0.354118	-0.435201	0.663417	0.783433
INTS11	162.426	0.517651	1.43162	1.43162	0.252697	2.04851	0.0405103	0.108946
MIR6727	0	NA	#VALUE!	#VALUE!	NA	NA	NA	NA
ENSG00000240731	2.86589	-1.32429	0.399346	-2.50409	1.40944	-0.939583	0.347432	NA
CPTP	40.2607	0.844979	1.79624	1.79624	0.460865	1.83346	0.0667335	0.156833
TAS1R3	2.02158	1.22968	2.34515	2.34515	1.75169	0.701995	0.482682	NA
DVL1	214.302	0.77395	1.70995	1.70995	0.248351	3.11636	0.001831	0.010555
MIR6808	0	NA	#VALUE!	#VALUE!	NA	NA	NA	NA
MXRA8	0.323398	-1.67498	0.31317	-3.19315	4.02987	-0.415641	0.677673	NA
AURKAIP1	233.686	0.61287	1.5293	1.5293	0.269717	2.27227	0.02307	0.0718624
NDUFB4P8	1.09163	-0.254002	0.838567	-1.19251	2.63125	-0.0965328	0.923097	NA
CCNL2	555.736	-0.135205	0.91054	-1.09825	0.178851	-0.755966	0.44967	0.610691
MRPL20-AS1	102.158	0.618225	1.53499	1.53499	0.302469	2.04393	0.0409605	0.109855
MRPL20	683.621	0.117826	1.0851	1.0851	0.180459	0.652923	0.513806	0.666409
RN7SL657P	0	NA	#VALUE!	#VALUE!	NA	NA	NA	NA
MRPL20-DT	20.6888	-0.625621	0.648141	-1.54287	0.549956	-1.13758	0.255294	0.415505
ANKRD65	0	NA	#VALUE!	#VALUE!	NA	NA	NA	NA
ANKRD65-AS1	0	NA	#VALUE!	#VALUE!	NA	NA	NA	NA
TMEM88B	0	NA	#VALUE!	#VALUE!	NA	NA	NA	NA
LINC01770	0.406695	2.36694	5.15845	5.15845	3.80604	0.62189	0.534014	NA
VWA1	13.2086	1.40201	2.6427	2.6427	0.693538	2.02153	0.0432247	0.114122
ATAD3C	0.308607	-1.61597	0.326244	-3.06519	4.03493	-0.400496	0.688791	NA
ATAD3B	126.663	0.452885	1.36877	1.36877	0.323133	1.40154	0.161052	0.301594
ENSG00000284740	1.29313	3.94223	15.372	15.372	2.26833	1.73794	0.0822209	NA
ATAD3A	102.857	0.435323	1.35221	1.35221	0.29217	1.48996	0.136234	0.268238
TMEM240	0	NA	#VALUE!	#VALUE!	NA	NA	NA	NA
SSU72	634.205	0.00753495	1.00524	1.00524	0.168278	0.0447769	0.964285	0.979267
ENSG00000215014	13.1828	0.765418	1.69986	1.69986	0.682432	1.1216	0.262031	0.422474
ENSG00000274481	0	NA	#VALUE!	#VALUE!	NA	NA	NA	NA
FNDC10	0	NA	#VALUE!	#VALUE!	NA	NA	NA	NA
ENSG00000286989	0	NA	#VALUE!	#VALUE!	NA	NA	NA	NA
ENSG00000272106	12.4682	0.582436	1.49738	1.49738	0.731209	0.796538	0.425719	0.589091
MIB2	27.775	0.660666	1.58081	1.58081	0.459462	1.43791	0.150459	0.287464
MMP23B	0	NA	#VALUE!	#VALUE!	NA	NA	NA	NA
CDK11B	78.0311	-0.101606	0.931995	-1.07297	0.297424	-0.341619	0.732638	0.832007
ENSG00000272004	3.55238	0.291878	1.22423	1.22423	1.22793	0.237699	0.812114	NA
SLC35E2B	184.72	1.03902	2.05483	2.05483	0.240021	4.32886	1.49885e-05	0.000278227
ENSG00000269737	0	NA	#VALUE!	#VALUE!	NA	NA	NA	NA
MMP23A	0.338977	2.13728	4.3993	4.3993	4.03274	0.52998	0.596126	NA
CDK11A	5.25305	0.523819	1.43776	1.43776	1.12419	0.465952	0.64125	NA
ENSG00000268575	10.0976	-0.301228	0.811561	-1.23219	0.775222	-0.38857	0.697594	NA
ENSG00000227775	1.53567	4.14447	17.6852	17.6852	2.37264	1.74677	0.0806765	NA
SLC35E2A	17.2383	0.446368	1.36261	1.36261	0.595165	0.74999	0.453261	0.614071
NADK	242.326	0.580881	1.49576	1.49576	0.222778	2.60744	0.00912214	0.0353611
GNB1	1471.14	-0.216607	0.860587	-1.162	0.1423	-1.52219	0.127962	0.255581
GNB1-DT	6.68097	-0.291538	0.817031	-1.22394	0.926604	-0.314631	0.753042	NA
CALML6	0.237207	1.7954	3.47113	3.47113	4.05144	0.443153	0.657655	NA
TMEM52	7.69211	0.695979	1.61998	1.61998	0.977658	0.711885	0.476536	NA
CFAP74	0	NA	#VALUE!	#VALUE!	NA	NA	NA	NA
ENSG00000233542	0	NA	#VALUE!	#VALUE!	NA	NA	NA	NA
GABRD	0	NA	#VALUE!	#VALUE!	NA	NA	NA	NA
PRKCZ-DT	0	NA	#VALUE!	#VALUE!	NA	NA	NA	NA
PRKCZ	160.172	0.701889	1.62663	1.62663	0.261373	2.68539	0.00724455	0.0296154
ENSG00000271806	0	NA	#VALUE!	#VALUE!	NA	NA	NA	NA
PRKCZ-AS1	0	NA	#VALUE!	#VALUE!	NA	NA	NA	NA
FAAP20	42.6162	0.614327	1.53084	1.53084	0.391505	1.56914	0.116614	0.238818
ENSG00000234396	0	NA	#VALUE!	#VALUE!	NA	NA	NA	NA
SKI	57.9268	-0.256964	0.836847	-1.19496	0.391468	-0.656413	0.511559	0.664374
ENSG00000287356	1.67111	4.28774	19.5316	19.5316	2.2762	1.88372	0.0596022	NA
MORN1	31.2349	0.48707	1.4016	1.4016	0.490768	0.992465	0.320971	0.484385
ENSG00000272161	0	NA	#VALUE!	#VALUE!	NA	NA	NA	NA
ENSG00000269896	1.71662	-0.0357485	0.975525	-1.02509	1.71418	-0.0208546	0.983362	NA
ENSG00000272420	0.955402	-3.24241	0.105667	-9.46371	2.7412	-1.18284	0.236872	NA
RER1	990.514	0.258918	1.19658	1.19658	0.151059	1.71402	0.0865258	0.190494
PEX10	271.152	0.657424	1.57726	1.57726	0.209425	3.13919	0.00169417	0.00992344
PLCH2	1.16674	2.58462	5.99856	5.99856	2.29256	1.1274	0.259575	NA
ENSG00000224387	0	NA	#VALUE!	#VALUE!	NA	NA	NA	NA
ENSG00000229393	0	NA	#VALUE!	#VALUE!	NA	NA	NA	NA
PANK4	131.008	-0.098262	0.934158	-1.07048	0.257278	-0.381929	0.702514	0.810854
HES5	0	NA	#VALUE!	#VALUE!	NA	NA	NA	NA
ENSG00000272449	5.87752	1.9785	3.94083	3.94083	1.05077	1.8829	0.0597142	NA
TNFRSF14-AS1	0.610203	0.396446	1.31626	1.31626	3.30811	0.119841	0.904609	NA
TNFRSF14	2.80825	1.84039	3.58107	3.58107	1.6387	1.12308	0.261405	NA
ENSG00000225931	0	NA	#VALUE!	#VALUE!	NA	NA	NA	NA
ENSG00000228037	0.921744	0.76885	1.70391	1.70391	2.86848	0.268034	0.788673	NA
ENSG00000289610	0.474413	2.57943	5.97703	5.97703	3.92478	0.657217	0.511042	NA
PRXL2B	97.4512	0.690486	1.61383	1.61383	0.289905	2.38177	0.0172297	0.0575773
MMEL1	0	NA	#VALUE!	#VALUE!	NA	NA	NA	NA
MMEL1-AS1	0	NA	#VALUE!	#VALUE!	NA	NA	NA	NA
TTC34	2.73559	1.11347	2.16366	2.16366	1.55323	0.716876	0.473451	NA
ENSG00000285945	0	NA	#VALUE!	#VALUE!	NA	NA	NA	NA
ENSG00000283259	0	NA	#VALUE!	#VALUE!	NA	NA	NA	NA
ENSG00000233234	0	NA	#VALUE!	#VALUE!	NA	NA	NA	NA
ENSG00000287396	0.118603	1.2101	2.31353	2.31353	4.07637	0.296857	0.766576	NA
ENSG00000231630	0	NA	#VALUE!	#VALUE!	NA	NA	NA	NA
ENSG00000284745	0	NA	#VALUE!	#VALUE!	NA	NA	NA	NA
ACTRT2	0	NA	#VALUE!	#VALUE!	NA	NA	NA	NA
PRDM16-DT	0	NA	#VALUE!	#VALUE!	NA	NA	NA	NA
PRDM16	1.25414	3.95034	15.4586	15.4586	2.48674	1.58856	0.11216	NA
MIR4251	0	NA	#VALUE!	#VALUE!	NA	NA	NA	NA
ENSG00000226286	0	NA	#VALUE!	#VALUE!	NA	NA	NA	NA
ENSG00000279839	0	NA	#VALUE!	#VALUE!	NA	NA	NA	NA
ENSG00000272235	0	NA	#VALUE!	#VALUE!	NA	NA	NA	NA
ENSG00000287828	6.29773	3.34314	10.1481	10.1481	1.19656	2.79395	0.00520691	NA
ENSG00000286518	0	NA	#VALUE!	#VALUE!	NA	NA	NA	NA
ARHGEF16	190.95	0.652237	1.5716	1.5716	0.262408	2.48559	0.0129338	0.0463159
ENSG00000272088	0.271226	-1.45461	0.364855	-2.74082	4.04982	-0.359178	0.719462	NA
MEGF6	41.9115	0.629101	1.5466	1.5466	0.396305	1.58742	0.112418	0.232391
MIR551A	0.135613	-0.68522	0.621911	-1.60795	4.08047	-0.167927	0.866641	NA
ENSG00000238260	0.632005	-2.64706	0.159645	-6.26388	3.19209	-0.829256	0.40696	NA
TPRG1L	220.647	0.420691	1.33857	1.33857	0.217248	1.93645	0.0528125	0.132359
WRAP73	174.914	0.363294	1.28636	1.28636	0.236097	1.53875	0.123865	0.249889
TP73	18.222	0.535917	1.44986	1.44986	0.588562	0.910553	0.362531	0.527777
TP73-AS3	0.338977	2.13728	4.3993	4.3993	4.03274	0.52998	0.596126	NA
TP73-AS2	0	NA	#VALUE!	#VALUE!	NA	NA	NA	NA
TP73-AS1	0	NA	#VALUE!	#VALUE!	NA	NA	NA	NA
ENSG00000276189	0	NA	#VALUE!	#VALUE!	NA	NA	NA	NA
CCDC27	0	NA	#VALUE!	#VALUE!	NA	NA	NA	NA
SMIM1	1.95754	0.153908	1.11258	1.11258	1.9715	0.0780663	0.937775	NA
LRRC47	328.702	0.353234	1.27742	1.27742	0.223466	1.58071	0.113944	0.234684
RN7SL574P	0	NA	#VALUE!	#VALUE!	NA	NA	NA	NA
ENSG00000272153	0.271226	-1.45461	0.364855	-2.74082	4.04982	-0.359178	0.719462	NA
CEP104	156.522	-0.0833921	0.943836	-1.05951	0.234096	-0.35623	0.721668	0.823747
DFFB	94.7183	0.429192	1.34648	1.34648	0.290982	1.47498	0.140218	0.273898
C1orf174	248.728	-0.382891	0.766899	-1.30395	0.211452	-1.81077	0.070176	0.16301
LINC01134	3.3696	-0.392465	0.761827	-1.31263	1.35005	-0.290704	0.771277	NA
LINC01346	0	NA	#VALUE!	#VALUE!	NA	NA	NA	NA
LINC01345	0	NA	#VALUE!	#VALUE!	NA	NA	NA	NA
LINC02780	0	NA	#VALUE!	#VALUE!	NA	NA	NA	NA
ENSG00000284703	0	NA	#VALUE!	#VALUE!	NA	NA	NA	NA
EEF1DP6	0	NA	#VALUE!	#VALUE!	NA	NA	NA	NA
LINC01777	0	NA	#VALUE!	#VALUE!	NA	NA	NA	NA
ENSG00000284694	0	NA	#VALUE!	#VALUE!	NA	NA	NA	NA
ENSG00000227169	0	NA	#VALUE!	#VALUE!	NA	NA	NA	NA
LINC01646	0	NA	#VALUE!	#VALUE!	NA	NA	NA	NA
AJAP1	0	NA	#VALUE!	#VALUE!	NA	NA	NA	NA
ENSG00000287586	0	NA	#VALUE!	#VALUE!	NA	NA	NA	NA
ENSG00000284739	0	NA	#VALUE!	#VALUE!	NA	NA	NA	NA
LINC02781	0	NA	#VALUE!	#VALUE!	NA	NA	NA	NA
LINC02782	0	NA	#VALUE!	#VALUE!	NA	NA	NA	NA
ENSG00000284616	0	NA	#VALUE!	#VALUE!	NA	NA	NA	NA
ENSG00000284692	0	NA	#VALUE!	#VALUE!	NA	NA	NA	NA
ENSG00000284666	0	NA	#VALUE!	#VALUE!	NA	NA	NA	NA
ENSG00000260972	0	NA	#VALUE!	#VALUE!	NA	NA	NA	NA
ENSG00000283356	0	NA	#VALUE!	#VALUE!	NA	NA	NA	NA
ENSG00000236948	0	NA	#VALUE!	#VALUE!	NA	NA	NA	NA
ENSG00000264341	0	NA	#VALUE!	#VALUE!	NA	NA	NA	NA
MIR4689	0	NA	#VALUE!	#VALUE!	NA	NA	NA	NA
NPHP4	26.1249	0.528295	1.44222	1.44222	0.481818	1.09646	0.272877	0.433755
KCNAB2	22.596	0.829374	1.77691	1.77691	0.51829	1.60021	0.109552	0.227898
CHD5	0.338977	2.13728	4.3993	4.3993	4.03274	0.52998	0.596126	NA
ENSG00000285629	0	NA	#VALUE!	#VALUE!	NA	NA	NA	NA
RPL22	1146.63	-0.144033	0.904985	-1.10499	0.146045	-0.986225	0.324023	0.487489
RNF207-AS1	1.27111	1.10776	2.1551	2.1551	2.25982	0.490196	0.623995	NA
RNF207	20.1784	0.0495858	1.03497	1.03497	0.536405	0.0924409	0.926348	0.957233
ICMT	1480.45	-0.152281	0.899827	-1.11132	0.149738	-1.01698	0.309163	0.471979
ICMT-DT	6.15713	0.212979	1.15908	1.15908	0.988433	0.215472	0.829399	NA
HES3	0	NA	#VALUE!	#VALUE!	NA	NA	NA	NA
GPR153	10.2013	1.14902	2.21763	2.21763	0.734075	1.56526	0.117521	NA
ACOT7	118.294	0.173334	1.12766	1.12766	0.2758	0.628479	0.52969	0.678921
ENSG00000271746	6.36914	0.424835	1.34242	1.34242	0.923706	0.459925	0.64557	NA
HES2	13.3548	0.0202869	1.01416	1.01416	0.712711	0.0284643	0.977292	0.986988
ESPN	1.73509	-1.2195	0.429433	-2.32865	1.89423	-0.643795	0.519708	NA
MIR4252	0	NA	#VALUE!	#VALUE!	NA	NA	NA	NA
ENSG00000231868	0	NA	#VALUE!	#VALUE!	NA	NA	NA	NA
TNFRSF25	28.4878	-0.0833457	0.943866	-1.05947	0.468254	-0.177993	0.858729	0.916448
PLEKHG5	71.2431	1.23326	2.35098	2.35098	0.361224	3.41412	0.000639889	0.00473741
NOL9	596.005	-0.201826	0.869449	-1.15015	0.165694	-1.21807	0.223199	0.378256
RNU6-731P	0	NA	#VALUE!	#VALUE!	NA	NA	NA	NA
ENSG00000229519	0	NA	#VALUE!	#VALUE!	NA	NA	NA	NA
TAS1R1	1.17453	3.79187	13.8506	13.8506	2.35444	1.61052	0.107284	NA
ZBTB48	68.8263	0.780591	1.71783	1.71783	0.359567	2.17092	0.0299371	0.0874956
KLHL21	119.8	0.698932	1.6233	1.6233	0.271004	2.57905	0.00990726	0.0377157
PHF13	118.479	0.297377	1.22891	1.22891	0.257756	1.15372	0.248616	0.407711
THAP3	85.9392	0.904662	1.87211	1.87211	0.337022	2.68428	0.00726852	0.0297039
DNAJC11	405.635	0.298405	1.22978	1.22978	0.179373	1.6636	0.0961925	0.206563
LINC01672	0	NA	#VALUE!	#VALUE!	NA	NA	NA	NA
ENSG00000284744	0	NA	#VALUE!	#VALUE!	NA	NA	NA	NA
CAMTA1-DT	6.8305	-0.688108	0.620667	-1.61117	1.0715	-0.64219	0.52075	NA
CAMTA1	199.627	-0.0919246	0.93827	-1.06579	0.21961	-0.418581	0.675523	0.792236
ENSG00000227950	0	NA	#VALUE!	#VALUE!	NA	NA	NA	NA
ENSG00000237365	0	NA	#VALUE!	#VALUE!	NA	NA	NA	NA
RNU1-8P	0	NA	#VALUE!	#VALUE!	NA	NA	NA	NA
CAMTA1-IT1	0.308607	-1.61597	0.326244	-3.06519	4.03493	-0.400496	0.688791	NA
CAMTA1-AS2	0	NA	#VALUE!	#VALUE!	NA	NA	NA	NA
CAMTA1-AS1	0	NA	#VALUE!	#VALUE!	NA	NA	NA	NA
ENSG00000270171	0	NA	#VALUE!	#VALUE!	NA	NA	NA	NA
ENSG00000270035	0	NA	#VALUE!	#VALUE!	NA	NA	NA	NA
ENSG00000269978	0	NA	#VALUE!	#VALUE!	NA	NA	NA	NA
VAMP3	1258.35	0.0708216	1.05031	1.05031	0.138285	0.512143	0.608551	0.742573
ENSG00000269925	2.57487	-2.63662	0.160805	-6.21872	1.70368	-1.5476	0.121719	NA
PER3	19.2202	-0.710158	0.611253	-1.63598	0.544675	-1.30382	0.192295	0.341948
ENSG00000236266	0	NA	#VALUE!	#VALUE!	NA	NA	NA	NA
UTS2	0.118603	1.2101	2.31353	2.31353	4.07637	0.296857	0.766576	NA
TNFRSF9	1.74728	-1.96837	0.255541	-3.91326	2.09938	-0.937595	0.348453	NA
ENSG00000270330	0	NA	#VALUE!	#VALUE!	NA	NA	NA	NA
PARK7	1460.62	-0.130049	0.9138	-1.09433	0.153415	-0.847695	0.396608	0.561781
Y_RNA	182.08	0.33196	1.25872	1.25872	0.252994	1.31213	0.189477	0.338608
ENSG00000284747	4.77063	-0.833763	0.561064	-1.78233	1.14779	-0.726406	0.46759	NA
ENSG00000284716	1.66756	-1.13365	0.455762	-2.19413	1.88339	-0.601919	0.547228	NA
ERRFI1	2510.75	-0.621568	0.649964	-1.53855	0.181273	-3.42891	0.000606008	0.00454203
ERRFI1-DT	1.4494	-0.748147	0.595368	-1.67963	2.22103	-0.336847	0.736232	NA
ENSG00000232848	0.237207	1.7954	3.47113	3.47113	4.05144	0.443153	0.657655	NA
ENSG00000229305	4.10717	-1.16379	0.446339	-2.24045	1.19707	-0.972194	0.330954	NA
ENSG00000288816	1.46097	1.96919	3.91548	3.91548	2.185	0.901232	0.367465	NA
LINC01714	4.00213	2.45869	5.49717	5.49717	1.52572	1.61149	0.107073	NA
RNU1-7P	0	NA	#VALUE!	#VALUE!	NA	NA	NA	NA
ENSG00000233645	0	NA	#VALUE!	#VALUE!	NA	NA	NA	NA
RNU6-991P	0	NA	#VALUE!	#VALUE!	NA	NA	NA	NA
SLC45A1	0	NA	#VALUE!	#VALUE!	NA	NA	NA	NA
RERE	220.418	0.233946	1.17605	1.17605	0.199933	1.17013	0.24195	0.400129
RERE-AS1	0	NA	#VALUE!	#VALUE!	NA	NA	NA	NA
ENSG00000221083	0.767835	3.13788	8.80227	8.80227	3.0179	1.03975	0.298454	NA
ENSG00000270282	0	NA	#VALUE!	#VALUE!	NA	NA	NA	NA
RPL7P11	0.169488	1.29116	2.44724	2.44724	4.07343	0.31697	0.751266	NA
RPL7P7	1.3482	-1.90792	0.266477	-3.75267	2.31048	-0.825765	0.408938	NA
ENSG00000226545	0	NA	#VALUE!	#VALUE!	NA	NA	NA	NA
ENSG00000228423	0.9018	0.107009	1.07699	1.07699	2.43871	0.0438794	0.965001	NA
RPL23AP19	0	NA	#VALUE!	#VALUE!	NA	NA	NA	NA
ENO1	18337.2	0.265933	1.20241	1.20241	0.186273	1.42765	0.153392	0.291318
MIR6728	0.752649	1.76411	3.39664	3.39664	3.10175	0.568745	0.569529	NA
ENO1-AS1	6.14819	0.903895	1.87111	1.87111	1.06784	0.846472	0.397289	NA
RNU6-304P	0	NA	#VALUE!	#VALUE!	NA	NA	NA	NA
HMGN2P17	0.508432	0.0682928	1.04848	1.04848	3.53547	0.0193165	0.984589	NA
ENSG00000232208	0	NA	#VALUE!	#VALUE!	NA	NA	NA	NA
ENSG00000232663	0	NA	#VALUE!	#VALUE!	NA	NA	NA	NA
CA6	0	NA	#VALUE!	#VALUE!	NA	NA	NA	NA
RN7SL451P	0.767835	3.13788	8.80227	8.80227	3.0179	1.03975	0.298454	NA
SLC2A7	0.83183	-1.01277	0.495595	-2.01777	2.68082	-0.377781	0.705593	NA
SLC2A5	1.67479	2.06099	4.17273	4.17273	2.19874	0.93735	0.348579	NA
ENSG00000252404	0	NA	#VALUE!	#VALUE!	NA	NA	NA	NA
GPR157	211.388	0.479933	1.39468	1.39468	0.211919	2.26471	0.0235308	0.0728522
MIR34AHG	24.8884	-0.670235	0.628404	-1.59133	0.498022	-1.34579	0.178369	0.324633
MIR34A	0	NA	#VALUE!	#VALUE!	NA	NA	NA	NA
LNCTAM34A	2.94075	1.26915	2.41019	2.41019	1.40913	0.900662	0.367768	NA
H6PD	287.139	0.985046	1.97938	1.97938	0.194472	5.06525	4.0787e-07	1.70849e-05
SPSB1	55.8434	0.494812	1.40914	1.40914	0.340871	1.45161	0.146609	0.28261
ENSG00000284652	0	NA	#VALUE!	#VALUE!	NA	NA	NA	NA
LINC02606	8.3434	0.700499	1.62507	1.62507	0.837599	0.836317	0.402976	NA
RNA5SP40	0	NA	#VALUE!	#VALUE!	NA	NA	NA	NA
ENSG00000235263	0	NA	#VALUE!	#VALUE!	NA	NA	NA	NA
SLC25A33	282.283	-0.0825797	0.944367	-1.05891	0.194613	-0.424327	0.671327	0.78896
ENSG00000231181	11.5625	0.107946	1.07769	1.07769	0.74784	0.144343	0.885229	0.932306
TMEM201	33.251	0.158182	1.11588	1.11588	0.470112	0.336479	0.73651	0.834406
PIK3CD	3.80917	0.142856	1.10409	1.10409	1.15836	0.123327	0.901848	NA
PIK3CD-AS1	0	NA	#VALUE!	#VALUE!	NA	NA	NA	NA
ENSG00000233268	0	NA	#VALUE!	#VALUE!	NA	NA	NA	NA
PIK3CD-AS2	1.17818	-0.16409	0.892491	-1.12046	2.39407	-0.0685402	0.945356	NA
CLSTN1	381.851	0.327306	1.25467	1.25467	0.194184	1.68554	0.0918842	0.199362
MZT1P1	0	NA	#VALUE!	#VALUE!	NA	NA	NA	NA
ENSG00000280113	0	NA	#VALUE!	#VALUE!	NA	NA	NA	NA
CTNNBIP1	233.789	0.277001	1.21167	1.21167	0.211566	1.30929	0.190436	0.339624
ENSG00000223989	0	NA	#VALUE!	#VALUE!	NA	NA	NA	NA
ENSG00000285701	0.577614	-1.25238	0.419755	-2.38234	3.10264	-0.403649	0.686471	NA
LZIC	515.766	-0.124118	0.917565	-1.08984	0.164946	-0.752478	0.451764	0.612647
ENSG00000228150	1.69015	0.216191	1.16166	1.16166	1.95358	0.110664	0.911883	NA
NMNAT1	199.266	0.670603	1.59174	1.59174	0.210007	3.19325	0.00140682	0.00867949
RN7SKP269	1.57708	0.0614238	1.0435	1.0435	1.84266	0.0333343	0.973408	NA
TMEM274P	0	NA	#VALUE!	#VALUE!	NA	NA	NA	NA
MIR5697	0	NA	#VALUE!	#VALUE!	NA	NA	NA	NA
ENSG00000241326	0	NA	#VALUE!	#VALUE!	NA	NA	NA	NA
RBP7	0.338977	2.13728	4.3993	4.3993	4.03274	0.52998	0.596126	NA
UBE4B	387.647	-0.206474	0.866653	-1.15386	0.195299	-1.05722	0.290412	0.453318
ENSG00000224340	0	NA	#VALUE!	#VALUE!	NA	NA	NA	NA
PGAM1P11	0	NA	#VALUE!	#VALUE!	NA	NA	NA	NA
RNU6-828P	0	NA	#VALUE!	#VALUE!	NA	NA	NA	NA
KIF1B	1060.9	-0.460531	0.726719	-1.37605	0.178939	-2.57368	0.0100624	0.0382148
ENSG00000264881	0	NA	#VALUE!	#VALUE!	NA	NA	NA	NA
RNU6-37P	0.690683	1.70287	3.25547	3.25547	2.92875	0.581432	0.560949	NA
RN7SL731P	0	NA	#VALUE!	#VALUE!	NA	NA	NA	NA
ENSG00000284735	0	NA	#VALUE!	#VALUE!	NA	NA	NA	NA
ENSG00000284642	3.04503	-1.51544	0.349791	-2.85885	1.44002	-1.05237	0.29263	NA
PGD	1318.14	-0.0815598	0.945035	-1.05816	0.17232	-0.473304	0.635997	0.762884
ENSG00000271989	1.67496	-1.14068	0.453545	-2.20485	1.88146	-0.606276	0.544332	NA
CENPS-CORT	0	NA	#VALUE!	#VALUE!	NA	NA	NA	NA
CENPS	23.9614	-0.684193	0.622354	-1.6068	0.497947	-1.37403	0.169434	0.312432
CORT	0	NA	#VALUE!	#VALUE!	NA	NA	NA	NA
DFFA	625.554	0.218263	1.16333	1.16333	0.170227	1.28218	0.199779	0.350362
ENSG00000203469	0	NA	#VALUE!	#VALUE!	NA	NA	NA	NA
PEX14	57.7372	1.12364	2.17896	2.17896	0.342394	3.28173	0.00103174	0.00683567
ENSG00000287727	0	NA	#VALUE!	#VALUE!	NA	NA	NA	NA
RN7SL614P	0	NA	#VALUE!	#VALUE!	NA	NA	NA	NA
CASZ1	20.27	0.694754	1.61861	1.61861	0.575636	1.20693	0.227457	0.383482
ENSG00000272078	0	NA	#VALUE!	#VALUE!	NA	NA	NA	NA
HSPE1P24	0	NA	#VALUE!	#VALUE!	NA	NA	NA	NA
C1orf127	1.42359	2.08458	4.24151	4.24151	2.20973	0.943364	0.345495	NA
CFL1P6	0	NA	#VALUE!	#VALUE!	NA	NA	NA	NA
TARDBP	805.796	-1.09416	0.468408	-2.13489	0.16913	-6.46936	9.842e-11	1.95825e-08
MASP2	0	NA	#VALUE!	#VALUE!	NA	NA	NA	NA
SRM	67.1012	0.367281	1.28992	1.28992	0.32329	1.13607	0.255927	0.416216
EXOSC10	791.829	0.0395038	1.02776	1.02776	0.164523	0.240111	0.810244	0.885635
ENSG00000226849	1.46462	-0.533934	0.690669	-1.44787	1.99055	-0.268234	0.788519	NA
EXOSC10-AS1	4.47155	0.972116	1.96172	1.96172	1.2171	0.798717	0.424455	NA
MTOR	957.543	0.0640808	1.04542	1.04542	0.147908	0.433247	0.664835	0.784398
MTOR-AS1	0	NA	#VALUE!	#VALUE!	NA	NA	NA	NA
RNU6-537P	0	NA	#VALUE!	#VALUE!	NA	NA	NA	NA
ANGPTL7	0	NA	#VALUE!	#VALUE!	NA	NA	NA	NA
RNU6-291P	0	NA	#VALUE!	#VALUE!	NA	NA	NA	NA
RPL39P6	0.713227	-1.63091	0.322884	-3.09709	2.85396	-0.571457	0.56769	NA
UBIAD1	139.716	0.454914	1.3707	1.3707	0.227861	1.99645	0.0458847	0.119171
UBE2V2P3	0	NA	#VALUE!	#VALUE!	NA	NA	NA	NA
ENSG00000284646	0	NA	#VALUE!	#VALUE!	NA	NA	NA	NA
MTCYBP45	0	NA	#VALUE!	#VALUE!	NA	NA	NA	NA
DISP3	0.560604	-0.138371	0.908544	-1.10066	3.40742	-0.0406088	0.967608	NA
ENSG00000285833	0	NA	#VALUE!	#VALUE!	NA	NA	NA	NA
LINC01647	0.796557	3.29444	9.81128	9.81128	2.94352	1.11922	0.263048	NA
ENSG00000284708	0	NA	#VALUE!	#VALUE!	NA	NA	NA	NA
FBXO2	14.4336	0.882313	1.84333	1.84333	0.636013	1.38725	0.165364	0.307408
FBXO44	39.0146	0.259349	1.19694	1.19694	0.385052	0.673542	0.500602	0.655493
FBXO6	38.6102	0.681098	1.60336	1.60336	0.404181	1.68513	0.0919633	0.199465
MAD2L2	193.639	0.597614	1.51321	1.51321	0.251659	2.3747	0.0175631	0.0584398
DRAXIN	0.576183	2.84232	7.17172	7.17172	3.29569	0.862436	0.388448	NA
AGTRAP	108.14	1.19607	2.29115	2.29115	0.307283	3.89241	9.92517e-05	0.00114897
C1orf167	0	NA	#VALUE!	#VALUE!	NA	NA	NA	NA
C1orf167-AS1	0	NA	#VALUE!	#VALUE!	NA	NA	NA	NA
MTHFR	229.011	1.08353	2.11921	2.11921	0.209443	5.17337	2.29915e-07	1.12174e-05
CLCN6	56.5604	-0.0278382	0.980889	-1.01948	0.377652	-0.0737138	0.941238	0.965112
ENSG00000276470	0	NA	#VALUE!	#VALUE!	NA	NA	NA	NA
ENSG00000278852	0	NA	#VALUE!	#VALUE!	NA	NA	NA	NA
NPPA	0	NA	#VALUE!	#VALUE!	NA	NA	NA	NA
ENSG00000275915	0	NA	#VALUE!	#VALUE!	NA	NA	NA	NA
NPPB	0	NA	#VALUE!	#VALUE!	NA	NA	NA	NA
SBF1P2	0	NA	#VALUE!	#VALUE!	NA	NA	NA	NA
ENSG00000285646	398.391	0.731676	1.66057	1.66057	0.196104	3.73106	0.000190675	0.0018667
RNU5E-1	0	NA	#VALUE!	#VALUE!	NA	NA	NA	NA
RNU5E-4P	55.3425	0.833648	1.78219	1.78219	0.369812	2.25424	0.0241808	0.0743584
KIAA2013	265.094	0.418899	1.33691	1.33691	0.206968	2.02399	0.0429715	0.113696
PLOD1	509.673	0.288426	1.22131	1.22131	0.193285	1.49223	0.135639	0.267206
ENSG00000287384	0	NA	#VALUE!	#VALUE!	NA	NA	NA	NA
MFN2	920.74	0.129407	1.09384	1.09384	0.156334	0.827758	0.407807	0.572753
ENSG00000270914	0	NA	#VALUE!	#VALUE!	NA	NA	NA	NA
MIIP	59.29	0.686214	1.60906	1.60906	0.333871	2.05533	0.0398475	0.107641
MIR6729	0	NA	#VALUE!	#VALUE!	NA	NA	NA	NA
RN7SL649P	0	NA	#VALUE!	#VALUE!	NA	NA	NA	NA
TNFRSF8	0.406695	2.36694	5.15845	5.15845	3.80604	0.62189	0.534014	NA
RNU6-777P	0	NA	#VALUE!	#VALUE!	NA	NA	NA	NA
RPL23AP89	0	NA	#VALUE!	#VALUE!	NA	NA	NA	NA
ENSG00000285604	0	NA	#VALUE!	#VALUE!	NA	NA	NA	NA
MIR7846	0	NA	#VALUE!	#VALUE!	NA	NA	NA	NA
TNFRSF1B	44.8565	-0.150443	0.900974	-1.10991	0.476118	-0.315978	0.752019	0.845806
MIR4632	0	NA	#VALUE!	#VALUE!	NA	NA	NA	NA
RPL10P17	0	NA	#VALUE!	#VALUE!	NA	NA	NA	NA
SNORA70	8.91691	-1.10632	0.464477	-2.15296	0.807425	-1.37018	0.17063	NA
VPS13D	700.555	-0.117634	0.921698	-1.08495	0.172335	-0.682591	0.494865	0.650792
SNORA59A	1.18639	1.74986	3.36326	3.36326	2.36989	0.738373	0.460288	NA
LINC02766	0.308607	-1.61597	0.326244	-3.06519	4.03493	-0.400496	0.688791	NA
DHRS3	30.1513	1.51905	2.86602	2.86602	0.466204	3.25833	0.0011207	0.00732599
RNU6ATAC18P	0	NA	#VALUE!	#VALUE!	NA	NA	NA	NA
MIR6730	0	NA	#VALUE!	#VALUE!	NA	NA	NA	NA
ENSG00000288927	1.77288	4.36023	20.538	20.538	2.08467	2.09156	0.0364775	NA
ENSG00000272482	0.474413	2.57943	5.97703	5.97703	3.92478	0.657217	0.511042	NA
AADACL4	0	NA	#VALUE!	#VALUE!	NA	NA	NA	NA
ENSG00000226166	0	NA	#VALUE!	#VALUE!	NA	NA	NA	NA
AADACL3	0	NA	#VALUE!	#VALUE!	NA	NA	NA	NA
CFAP107	0	NA	#VALUE!	#VALUE!	NA	NA	NA	NA
PRAMEF12	0	NA	#VALUE!	#VALUE!	NA	NA	NA	NA
PRAMEF1	0	NA	#VALUE!	#VALUE!	NA	NA	NA	NA
LINC01784	0	NA	#VALUE!	#VALUE!	NA	NA	NA	NA
PRAMEF11	0	NA	#VALUE!	#VALUE!	NA	NA	NA	NA
PRAMEF30P	0	NA	#VALUE!	#VALUE!	NA	NA	NA	NA
HNRNPCL1	3.6577	1.66477	3.17063	3.17063	1.29441	1.28613	0.198399	NA
PRAMEF2	0	NA	#VALUE!	#VALUE!	NA	NA	NA	NA
PRAMEF4	0	NA	#VALUE!	#VALUE!	NA	NA	NA	NA
PRAMEF10	0	NA	#VALUE!	#VALUE!	NA	NA	NA	NA
PRAMEF7	0	NA	#VALUE!	#VALUE!	NA	NA	NA	NA
RNU6-1072P	0	NA	#VALUE!	#VALUE!	NA	NA	NA	NA
PRAMEF29P	0	NA	#VALUE!	#VALUE!	NA	NA	NA	NA
PRAMEF6	0	NA	#VALUE!	#VALUE!	NA	NA	NA	NA
PRAMEF28P	0	NA	#VALUE!	#VALUE!	NA	NA	NA	NA
PRAMEF27	0	NA	#VALUE!	#VALUE!	NA	NA	NA	NA
HNRNPCL3	0	NA	#VALUE!	#VALUE!	NA	NA	NA	NA
PRAMEF25	0	NA	#VALUE!	#VALUE!	NA	NA	NA	NA
PRAMEF34P	0	NA	#VALUE!	#VALUE!	NA	NA	NA	NA
PRAMEF35P	0	NA	#VALUE!	#VALUE!	NA	NA	NA	NA
HNRNPCL2	0.611884	1.5545	2.93731	2.93731	3.04897	0.509844	0.61016	NA
PRAMEF36P	0	NA	#VALUE!	#VALUE!	NA	NA	NA	NA
ENSG00000233336	0	NA	#VALUE!	#VALUE!	NA	NA	NA	NA
PRAMEF26	0	NA	#VALUE!	#VALUE!	NA	NA	NA	NA
HNRNPCL4	1.31325	0.74545	1.6765	1.6765	2.13578	0.349029	0.727068	NA
PRAMEF9	0	NA	#VALUE!	#VALUE!	NA	NA	NA	NA
PRAMEF13	0	NA	#VALUE!	#VALUE!	NA	NA	NA	NA
PRAMEF18	0	NA	#VALUE!	#VALUE!	NA	NA	NA	NA
PRAMEF31P	0	NA	#VALUE!	#VALUE!	NA	NA	NA	NA
PRAMEF5	0	NA	#VALUE!	#VALUE!	NA	NA	NA	NA
PRAMEF32P	0	NA	#VALUE!	#VALUE!	NA	NA	NA	NA
RNU6-771P	0	NA	#VALUE!	#VALUE!	NA	NA	NA	NA
PRAMEF8	0	NA	#VALUE!	#VALUE!	NA	NA	NA	NA
PRAMEF33	0	NA	#VALUE!	#VALUE!	NA	NA	NA	NA
PRAMEF15	0	NA	#VALUE!	#VALUE!	NA	NA	NA	NA
ENSG00000228229	0	NA	#VALUE!	#VALUE!	NA	NA	NA	NA
PRAMEF14	0	NA	#VALUE!	#VALUE!	NA	NA	NA	NA
PRAMEF19	0	NA	#VALUE!	#VALUE!	NA	NA	NA	NA
PRAMEF17	0	NA	#VALUE!	#VALUE!	NA	NA	NA	NA
PRAMEF20	0	NA	#VALUE!	#VALUE!	NA	NA	NA	NA
LRRC38	0	NA	#VALUE!	#VALUE!	NA	NA	NA	NA
ENSG00000259961	0	NA	#VALUE!	#VALUE!	NA	NA	NA	NA
BRWD1P1	0	NA	#VALUE!	#VALUE!	NA	NA	NA	NA
PDPN	0	NA	#VALUE!	#VALUE!	NA	NA	NA	NA
RNA5SP41	0	NA	#VALUE!	#VALUE!	NA	NA	NA	NA
ENSG00000237445	0	NA	#VALUE!	#VALUE!	NA	NA	NA	NA
ENSG00000253085	0.474413	2.57943	5.97703	5.97703	3.92478	0.657217	0.511042	NA
PRDM2	232.664	-0.240593	0.846397	-1.18148	0.247183	-0.973342	0.330383	0.494197
ENSG00000289380	4.89544	0.204256	1.15209	1.15209	1.02125	0.200006	0.841476	NA
KAZN	12.8837	0.523618	1.43756	1.43756	0.648658	0.807233	0.419532	0.583541
RNU6-1265P	0	NA	#VALUE!	#VALUE!	NA	NA	NA	NA
ENSG00000231606	0	NA	#VALUE!	#VALUE!	NA	NA	NA	NA
KAZN-AS1	0	NA	#VALUE!	#VALUE!	NA	NA	NA	NA
TBCAP2	0	NA	#VALUE!	#VALUE!	NA	NA	NA	NA
ENSG00000287756	0	NA	#VALUE!	#VALUE!	NA	NA	NA	NA
TMEM51-AS1	22.4076	0.299968	1.23112	1.23112	0.530065	0.565907	0.571457	0.713145
TMEM51	99.1223	0.327447	1.25479	1.25479	0.27761	1.17952	0.238191	0.395556
TMEM51-AS2	0.611884	1.5545	2.93731	2.93731	3.04897	0.509844	0.61016	NA
MFFP1	0	NA	#VALUE!	#VALUE!	NA	NA	NA	NA
ZBTB2P1	0.83962	0.0111235	1.00774	1.00774	2.49724	0.00445434	0.996446	NA
FHAD1	7.95668	0.23382	1.17594	1.17594	0.93343	0.250496	0.802204	NA
FHAD1-AS1	0	NA	#VALUE!	#VALUE!	NA	NA	NA	NA
ENSG00000236045	0	NA	#VALUE!	#VALUE!	NA	NA	NA	NA
EFHD2-AS1	0.598346	2.76348	6.79032	6.79032	3.6188	0.763644	0.445079	NA
EFHD2	245.93	0.508312	1.42238	1.42238	0.195599	2.59875	0.00935649	0.0360938
CTRC	0	NA	#VALUE!	#VALUE!	NA	NA	NA	NA
CELA2A	0	NA	#VALUE!	#VALUE!	NA	NA	NA	NA
CELA2B	0	NA	#VALUE!	#VALUE!	NA	NA	NA	NA
CASP9	99.9462	0.502156	1.41633	1.41633	0.270717	1.85491	0.0636086	0.151077
DNAJC16	449.947	0.0115585	1.00804	1.00804	0.173269	0.0667085	0.946814	0.968004
SCARNA21B	0.169488	1.29116	2.44724	2.44724	4.07343	0.31697	0.751266	NA
ENSG00000272510	0.323398	-1.67498	0.31317	-3.19315	4.02987	-0.415641	0.677673	NA
AGMAT	201.599	0.31859	1.24711	1.24711	0.216814	1.46942	0.14172	0.275942
ENSG00000237301	0	NA	#VALUE!	#VALUE!	NA	NA	NA	NA
CHCHD2P6	4.94721	1.85145	3.60864	3.60864	1.21445	1.52452	0.127379	NA
RNU7-179P	0	NA	#VALUE!	#VALUE!	NA	NA	NA	NA
CD24P1	0	NA	#VALUE!	#VALUE!	NA	NA	NA	NA
DDI2	253.66	-0.440126	0.73707	-1.35672	0.208588	-2.11003	0.0348557	0.0976322
RSC1A1	0.662736	-0.552313	0.681926	-1.46643	2.93257	-0.188337	0.850612	NA
ENSG00000271742	0	NA	#VALUE!	#VALUE!	NA	NA	NA	NA
PLEKHM2	192.654	0.769692	1.70491	1.70491	0.24357	3.16005	0.00157743	0.00937382
ENSG00000237938	0	NA	#VALUE!	#VALUE!	NA	NA	NA	NA
SLC25A34	2.62594	-1.12033	0.459988	-2.17397	1.57491	-0.711363	0.476859	NA
SLC25A34-AS1	0	NA	#VALUE!	#VALUE!	NA	NA	NA	NA
TMEM82	0	NA	#VALUE!	#VALUE!	NA	NA	NA	NA
FBLIM1	64.8319	0.728682	1.65712	1.65712	0.327694	2.22367	0.0261707	0.0791562
RPL12P14	1.23463	1.56701	2.9629	2.9629	2.24888	0.696795	0.485931	NA
UQCRHL	138.845	-0.0144179	0.990056	-1.01004	0.248056	-0.0581237	0.95365	0.972202
ENSG00000178715	0.474413	2.57943	5.97703	5.97703	3.92478	0.657217	0.511042	NA
FLJ37453	7.00153	0.408786	1.32757	1.32757	0.852765	0.479366	0.631678	NA
SPEN	369.012	-0.365835	0.77602	-1.28863	0.220927	-1.65591	0.0977407	0.209182
ENSG00000270620	0	NA	#VALUE!	#VALUE!	NA	NA	NA	NA
ZBTB17	108.346	1.15556	2.2277	2.2277	0.306623	3.76865	0.00016413	0.00164989
ENSG00000234607	0	NA	#VALUE!	#VALUE!	NA	NA	NA	NA
ENSG00000231353	0	NA	#VALUE!	#VALUE!	NA	NA	NA	NA
ENSG00000275503	0	NA	#VALUE!	#VALUE!	NA	NA	NA	NA
TBC1D3P6	0	NA	#VALUE!	#VALUE!	NA	NA	NA	NA
SRARP	0	NA	#VALUE!	#VALUE!	NA	NA	NA	NA
ENSG00000233078	0	NA	#VALUE!	#VALUE!	NA	NA	NA	NA
HSPB7	0	NA	#VALUE!	#VALUE!	NA	NA	NA	NA
CLCNKA	0	NA	#VALUE!	#VALUE!	NA	NA	NA	NA
ENSG00000232456	0	NA	#VALUE!	#VALUE!	NA	NA	NA	NA
CLCNKB	0	NA	#VALUE!	#VALUE!	NA	NA	NA	NA
FAM131C	5.44007	3.00899	8.05	8.05	1.17628	2.55805	0.0105262	NA
EPHA2	192.749	0.178529	1.13173	1.13173	0.232059	0.769323	0.441701	0.603359
EPHA2-AS1	9.17837	-1.31543	0.401805	-2.48877	0.944103	-1.39332	0.163524	NA
ENSG00000224621	5.28612	-0.667706	0.629507	-1.58854	1.18705	-0.56249	0.573783	NA
ARHGEF19-AS1	0	NA	#VALUE!	#VALUE!	NA	NA	NA	NA
ARHGEF19	23.088	0.823092	1.76919	1.76919	0.567769	1.4497	0.147143	0.283382
ANO7L1	0.698436	-1.60045	0.329775	-3.03237	2.87323	-0.55702	0.577513	NA
ENSG00000288398	24.3915	1.10842	2.15609	2.15609	0.519948	2.13178	0.0330246	0.0941636
CPLANE2	20.3655	1.17664	2.2605	2.2605	0.541703	2.17212	0.0298465	0.0873072
MT1XP1	0.442001	-0.738648	0.599301	-1.66861	3.74282	-0.197351	0.843553	NA
FBXO42	251.632	0.389648	1.31007	1.31007	0.198397	1.96398	0.049533	0.126429
SZRD1	432.675	-0.295916	0.814555	-1.22766	0.209022	-1.41572	0.156858	0.295696
RPL22P3	0	NA	#VALUE!	#VALUE!	NA	NA	NA	NA
SPATA21	0	NA	#VALUE!	#VALUE!	NA	NA	NA	NA
NECAP2	334.213	0.394763	1.31473	1.31473	0.221999	1.77822	0.0753677	0.17181
LINC01772	7.21896	0.435499	1.35238	1.35238	1.02886	0.423285	0.672087	NA
CROCCP3	13.4071	0.156467	1.11455	1.11455	0.677498	0.230949	0.817355	0.890291
RNU1-1	33.2271	0.886373	1.84852	1.84852	0.42152	2.1028	0.0354832	0.0988082
ENSG00000261135	2.01579	0.331494	1.25832	1.25832	1.53399	0.2161	0.82891	NA
ENSG00000285853	0.817039	-0.983504	0.50575	-1.97726	2.69606	-0.364793	0.715266	NA
ENSG00000224174	0	NA	#VALUE!	#VALUE!	NA	NA	NA	NA
LINC01783	0	NA	#VALUE!	#VALUE!	NA	NA	NA	NA
RNU1-6P	0	NA	#VALUE!	#VALUE!	NA	NA	NA	NA
PDE4DIPP8	0	NA	#VALUE!	#VALUE!	NA	NA	NA	NA
NBPF1	195.891	0.56367	1.47802	1.47802	0.238645	2.36196	0.0181784	0.0600126
ENSG00000271732	0	NA	#VALUE!	#VALUE!	NA	NA	NA	NA
CROCCP2	70.2848	0.170778	1.12567	1.12567	0.31626	0.539992	0.589202	0.728084
ENSG00000283773	0	NA	#VALUE!	#VALUE!	NA	NA	NA	NA
MST1P2	6.00168	0.734269	1.66355	1.66355	1.00007	0.734217	0.462817	NA
ENSG00000282143	0	NA	#VALUE!	#VALUE!	NA	NA	NA	NA
RNU1-3	2.65537	-0.115941	0.92278	-1.08368	1.36393	-0.085005	0.932257	NA
ENSG00000280114	0	NA	#VALUE!	#VALUE!	NA	NA	NA	NA
EIF1AXP1	15.5917	-1.4808	0.358289	-2.79104	0.727834	-2.03453	0.0418977	0.111583
ESPNP	0	NA	#VALUE!	#VALUE!	NA	NA	NA	NA
ENSG00000279151	0	NA	#VALUE!	#VALUE!	NA	NA	NA	NA
ENSG00000282740	0	NA	#VALUE!	#VALUE!	NA	NA	NA	NA
CROCC	17.9361	0.525917	1.43985	1.43985	0.572963	0.917891	0.358676	0.524083
CROCCP4	0	NA	#VALUE!	#VALUE!	NA	NA	NA	NA
RNU1-4	11.0572	1.97313	3.92619	3.92619	0.758061	2.60286	0.00924488	0.0357499
MST1L	0.91881	-0.681016	0.623726	-1.60327	2.58911	-0.263031	0.792527	NA
ENSG00000223643	0	NA	#VALUE!	#VALUE!	NA	NA	NA	NA
PDE4DIPP9	0	NA	#VALUE!	#VALUE!	NA	NA	NA	NA
MIR3675	0	NA	#VALUE!	#VALUE!	NA	NA	NA	NA
ENSG00000228549	2.42867	4.87692	29.3833	29.3833	1.86908	2.60927	0.00907359	NA
RNU1-5P	0	NA	#VALUE!	#VALUE!	NA	NA	NA	NA
ENSG00000238142	20.3473	-0.0349914	0.976038	-1.02455	0.549916	-0.0636304	0.949264	0.969206
ENSG00000235241	0	NA	#VALUE!	#VALUE!	NA	NA	NA	NA
RNU1-2	46.4123	0.971367	1.9607	1.9607	0.384492	2.52637	0.0115249	0.042281
ENSG00000272426	8.33269	-0.107939	0.927912	-1.07769	0.792828	-0.136145	0.891707	NA
MFAP2	0	NA	#VALUE!	#VALUE!	NA	NA	NA	NA
ENSG00000286898	0	NA	#VALUE!	#VALUE!	NA	NA	NA	NA
ENSG00000226526	0	NA	#VALUE!	#VALUE!	NA	NA	NA	NA
ATP13A2	107.258	1.05524	2.07806	2.07806	0.303375	3.47834	0.000504534	0.00397079
ENSG00000288636	0	NA	#VALUE!	#VALUE!	NA	NA	NA	NA
SDHB	1685.76	0.0898979	1.06429	1.06429	0.15884	0.565965	0.571418	0.713145
PADI2	9.8846	2.09312	4.26669	4.26669	0.940971	2.22442	0.02612	NA
LINC02783	0	NA	#VALUE!	#VALUE!	NA	NA	NA	NA
ENSG00000282843	0	NA	#VALUE!	#VALUE!	NA	NA	NA	NA
PADI1	22.3159	-1.55373	0.340629	-2.93575	0.51929	-2.99202	0.00277135	0.0143373
PADI3	0.308607	-1.61597	0.326244	-3.06519	4.03493	-0.400496	0.688791	NA
MIR3972	0	NA	#VALUE!	#VALUE!	NA	NA	NA	NA
PADI4	0.627069	2.95212	7.73885	7.73885	3.2157	0.918032	0.358602	NA
PADI6	0	NA	#VALUE!	#VALUE!	NA	NA	NA	NA
RCC2-AS1	0	NA	#VALUE!	#VALUE!	NA	NA	NA	NA
RCC2	1327.84	0.375753	1.29752	1.29752	0.16185	2.32162	0.0202535	0.0652932
ARHGEF10L	144.043	1.28475	2.4364	2.4364	0.331116	3.88005	0.000104433	0.00118818
LINC02810	0	NA	#VALUE!	#VALUE!	NA	NA	NA	NA
ACTL8	1.28816	1.8849	3.69327	3.69327	2.53641	0.743136	0.457399	NA
ENSG00000284653	0	NA	#VALUE!	#VALUE!	NA	NA	NA	NA
LINC01654	0	NA	#VALUE!	#VALUE!	NA	NA	NA	NA
IGSF21	0	NA	#VALUE!	#VALUE!	NA	NA	NA	NA
ENSG00000280222	0	NA	#VALUE!	#VALUE!	NA	NA	NA	NA
IGSF21-AS1	0	NA	#VALUE!	#VALUE!	NA	NA	NA	NA
ENSG00000225387	0	NA	#VALUE!	#VALUE!	NA	NA	NA	NA
KLHDC7A	32.79	0.633438	1.55126	1.55126	0.440163	1.4391	0.150123	0.287031
DYNLL1P3	0	NA	#VALUE!	#VALUE!	NA	NA	NA	NA
ENSG00000225478	0	NA	#VALUE!	#VALUE!	NA	NA	NA	NA
PAX7	0.323398	-1.67498	0.31317	-3.19315	4.02987	-0.415641	0.677673	NA
TAS1R2	0	NA	#VALUE!	#VALUE!	NA	NA	NA	NA
ALDH4A1	69.0419	1.10342	2.14863	2.14863	0.345179	3.19666	0.00139031	0.00862356
MIR4695	0	NA	#VALUE!	#VALUE!	NA	NA	NA	NA
MIR1290	0	NA	#VALUE!	#VALUE!	NA	NA	NA	NA
IFFO2	76.8313	-0.239919	0.846793	-1.18093	0.297535	-0.806356	0.420038	0.583926
ENSG00000272084	1.52822	-1.71411	0.30479	-3.28095	2.16497	-0.791751	0.428506	NA
UBR4	1326.21	0.0194444	1.01357	1.01357	0.161684	0.120262	0.904276	0.944476
EMC1-AS1	3.90527	-2.99622	0.125328	-7.97905	1.43712	-2.08488	0.0370802	NA
EMC1	746.607	0.0423011	1.02975	1.02975	0.162972	0.259561	0.795203	0.87634
MRTO4	631.934	0.0435053	1.03061	1.03061	0.182094	0.238917	0.81117	0.886343
ENSG00000286064	0.237207	1.7954	3.47113	3.47113	4.05144	0.443153	0.657655	NA
AKR7L	6.52786	-0.473139	0.720396	-1.38813	0.971035	-0.487252	0.62608	NA
AKR7A3	4.14409	2.1465	4.42752	4.42752	1.33243	1.61096	0.107188	NA
ENSG00000270728	0	NA	#VALUE!	#VALUE!	NA	NA	NA	NA
AKR7A2	303.656	0.567653	1.48211	1.48211	0.212239	2.6746	0.0074819	0.0304392
RNU6-1099P	0.44422	-2.14821	0.225592	-4.43279	3.67715	-0.584206	0.559082	NA
SLC66A1	47.1467	0.490736	1.40516	1.40516	0.365006	1.34446	0.178799	0.325122
CAPZB	765.804	0.0500119	1.03527	1.03527	0.176728	0.282988	0.777186	0.863811
RN7SL277P	0	NA	#VALUE!	#VALUE!	NA	NA	NA	NA
MICOS10	76.0802	-0.663256	0.631452	-1.58365	0.371589	-1.78492	0.0742742	0.169826
RNU4-28P	0	NA	#VALUE!	#VALUE!	NA	NA	NA	NA
MICOS10-DT	0.308607	-1.61597	0.326244	-3.06519	4.03493	-0.400496	0.688791	NA
NBL1	477.259	1.27657	2.42263	2.42263	0.228686	5.58222	2.37465e-08	1.8107e-06
MICOS10-NBL1	0.169488	1.29116	2.44724	2.44724	4.07343	0.31697	0.751266	NA
ENSG00000226396	55.3175	0.585375	1.50043	1.50043	0.383055	1.52817	0.126469	0.253409
HTR6	1.30997	3.97941	15.7733	15.7733	2.45342	1.62198	0.104807	NA
TMCO4	165.259	1.02574	2.036	2.036	0.223404	4.59141	4.40272e-06	0.000108328
RNF186	9.0933	2.06273	4.17775	4.17775	0.96215	2.14387	0.0320432	NA
RNF186-AS1	0.169488	1.29116	2.44724	2.44724	4.07343	0.31697	0.751266	NA
OTUD3	157.958	-0.999891	0.500038	-1.99985	0.270928	-3.69061	0.000223716	0.00211229
PLA2G2E	0.856486	2.17061	4.50214	4.50214	2.67031	0.812869	0.416293	NA
RN7SL304P	0	NA	#VALUE!	#VALUE!	NA	NA	NA	NA
PLA2G2A	7.43403	1.12058	2.17434	2.17434	0.971146	1.15387	0.248551	NA
PLA2G5	0	NA	#VALUE!	#VALUE!	NA	NA	NA	NA
PLA2G2D	0	NA	#VALUE!	#VALUE!	NA	NA	NA	NA
PLA2G2F	1.17081	0.0382798	1.02689	1.02689	2.15979	0.0177238	0.985859	NA
ENSG00000227066	0	NA	#VALUE!	#VALUE!	NA	NA	NA	NA
PLA2G2C	0	NA	#VALUE!	#VALUE!	NA	NA	NA	NA
UBXN10	0.598346	2.76348	6.79032	6.79032	3.6188	0.763644	0.445079	NA
LINC01757	0	NA	#VALUE!	#VALUE!	NA	NA	NA	NA
ENSG00000284710	0	NA	#VALUE!	#VALUE!	NA	NA	NA	NA
VWA5B1	0.338977	2.13728	4.3993	4.3993	4.03274	0.52998	0.596126	NA
ENSG00000226664	0	NA	#VALUE!	#VALUE!	NA	NA	NA	NA
LINC01141	0	NA	#VALUE!	#VALUE!	NA	NA	NA	NA
ENSG00000226487	0	NA	#VALUE!	#VALUE!	NA	NA	NA	NA
ENSG00000284641	0	NA	#VALUE!	#VALUE!	NA	NA	NA	NA
ENSG00000284743	0	NA	#VALUE!	#VALUE!	NA	NA	NA	NA
CAMK2N1	96.8625	-0.348951	0.785155	-1.27363	0.294233	-1.18597	0.235636	0.393107
ENSG00000289402	0	NA	#VALUE!	#VALUE!	NA	NA	NA	NA
MUL1	158.189	0.545988	1.46002	1.46002	0.236351	2.31008	0.0208839	0.0668144
RPS4XP4	0	NA	#VALUE!	#VALUE!	NA	NA	NA	NA
FAM43B	0	NA	#VALUE!	#VALUE!	NA	NA	NA	NA
CDA	4.8696	0.560036	1.47431	1.47431	1.1146	0.502456	0.615347	NA
PINK1	349.905	0.624354	1.54152	1.54152	0.221599	2.81749	0.00484009	0.0219885
MIR6084	0	NA	#VALUE!	#VALUE!	NA	NA	NA	NA
PINK1-AS	213.929	-0.0574226	0.960979	-1.04061	0.206484	-0.278097	0.780938	0.866695
DDOST	2541.06	0.694276	1.61807	1.61807	0.185907	3.73454	0.000188057	0.00184635
KIF17	2.80782	-0.197047	0.872334	-1.14635	1.42974	-0.13782	0.890382	NA
ENSG00000235432	0	NA	#VALUE!	#VALUE!	NA	NA	NA	NA
SH2D5	0.323398	-1.67498	0.31317	-3.19315	4.02987	-0.415641	0.677673	NA
ENSG00000233069	0	NA	#VALUE!	#VALUE!	NA	NA	NA	NA
HP1BP3	1418.99	-0.124072	0.917594	-1.08981	0.136689	-0.907692	0.364041	0.528911
EIF4G3	605.704	-0.440622	0.736817	-1.35719	0.169953	-2.59262	0.0095249	0.0366103
RNU7-200P	0	NA	#VALUE!	#VALUE!	NA	NA	NA	NA
MIR1256	1.56893	-0.191351	0.875785	-1.14183	2.04136	-0.0937369	0.925318	NA
RPS15AP6	1.84349	0.793231	1.73295	1.73295	2.24098	0.353966	0.723364	NA
ENSG00000236073	0.705832	-1.61537	0.326382	-3.0639	2.67852	-0.603082	0.546454	NA
HSPE1P27	0	NA	#VALUE!	#VALUE!	NA	NA	NA	NA
ENSG00000287192	0.37282	0.834638	1.78341	1.78341	3.99288	0.209032	0.834423	NA
ECE1	118.398	0.477383	1.39222	1.39222	0.283341	1.68484	0.0920203	0.199532
ENSG00000236936	0	NA	#VALUE!	#VALUE!	NA	NA	NA	NA
ECE1-AS1	0	NA	#VALUE!	#VALUE!	NA	NA	NA	NA
PPP1R11P1	0	NA	#VALUE!	#VALUE!	NA	NA	NA	NA
PDE4DIPP10	0	NA	#VALUE!	#VALUE!	NA	NA	NA	NA
ENSG00000236009	0	NA	#VALUE!	#VALUE!	NA	NA	NA	NA
NBPF2P	7.77805	-0.268321	0.830286	-1.2044	0.86419	-0.310488	0.75619	NA
HS6ST1P1	0	NA	#VALUE!	#VALUE!	NA	NA	NA	NA
CROCCP5	0	NA	#VALUE!	#VALUE!	NA	NA	NA	NA
NBPF3	68.1324	0.644236	1.56291	1.56291	0.318067	2.02548	0.0428186	0.113423
PFN1P10	0	NA	#VALUE!	#VALUE!	NA	NA	NA	NA
ALPL	0	NA	#VALUE!	#VALUE!	NA	NA	NA	NA
ENSG00000289715	0	NA	#VALUE!	#VALUE!	NA	NA	NA	NA
LINC02596	0	NA	#VALUE!	#VALUE!	NA	NA	NA	NA
RAP1GAP	27.4076	0.688962	1.61212	1.61212	0.539612	1.27677	0.201683	0.352654
USP48	534.322	-0.45629	0.728858	-1.37201	0.214916	-2.12311	0.0337447	0.0955961
ENSG00000231978	0	NA	#VALUE!	#VALUE!	NA	NA	NA	NA
LDLRAD2	0	NA	#VALUE!	#VALUE!	NA	NA	NA	NA
HSPG2	29.0585	1.99852	3.9959	3.9959	0.536807	3.72298	0.000196885	0.00191034
ENSG00000232037	0.477701	-2.2418	0.211423	-4.72986	3.57771	-0.626601	0.530921	NA
ENSG00000283234	0.46291	-2.20236	0.217282	-4.60232	3.97736	-0.553725	0.579767	NA
CELA3B	0.308607	-1.61597	0.326244	-3.06519	4.03493	-0.400496	0.688791	NA
ENSG00000285959	0.118603	1.2101	2.31353	2.31353	4.07637	0.296857	0.766576	NA
RN7SL386P	0	NA	#VALUE!	#VALUE!	NA	NA	NA	NA
RNU6-1022P	0	NA	#VALUE!	#VALUE!	NA	NA	NA	NA
CELA3A	0	NA	#VALUE!	#VALUE!	NA	NA	NA	NA
RN7SL186P	0	NA	#VALUE!	#VALUE!	NA	NA	NA	NA
RNU6-776P	0	NA	#VALUE!	#VALUE!	NA	NA	NA	NA
LINC01635	6.25261	0.820115	1.76555	1.76555	0.910136	0.901091	0.36754	NA
LINC00339	63.6766	0.21674	1.1621	1.1621	0.317892	0.681803	0.495364	0.651193
ENSG00000289694	0	NA	#VALUE!	#VALUE!	NA	NA	NA	NA
CDC42-AS1	0	NA	#VALUE!	#VALUE!	NA	NA	NA	NA
ENSG00000285794	0	NA	#VALUE!	#VALUE!	NA	NA	NA	NA
CDC42	110.274	-0.380276	0.768291	-1.30159	0.315465	-1.20544	0.228032	0.384298
CDC42-IT1	1.67781	1.65427	3.14764	3.14764	2.0398	0.810995	0.417369	NA
MPHOSPH6P1	0	NA	#VALUE!	#VALUE!	NA	NA	NA	NA
WNT4	3.42343	5.37428	41.4782	41.4782	3.59394	1.49537	0.134817	NA
ENSG00000285873	0	NA	#VALUE!	#VALUE!	NA	NA	NA	NA
MIR4418	0	NA	#VALUE!	#VALUE!	NA	NA	NA	NA
PPIAP34	0	NA	#VALUE!	#VALUE!	NA	NA	NA	NA
ENSG00000279625	0	NA	#VALUE!	#VALUE!	NA	NA	NA	NA
ZBTB40	223.079	0.155361	1.1137	1.1137	0.206113	0.753765	0.45099	0.611924
ZBTB40-IT1	3.52294	0.365674	1.28848	1.28848	1.20395	0.303728	0.761335	NA
EPHA8	0.299173	1.29116	2.44724	2.44724	4.07343	0.31697	0.751266	NA
MIR6127	0	NA	#VALUE!	#VALUE!	NA	NA	NA	NA
C1QA	0	NA	#VALUE!	#VALUE!	NA	NA	NA	NA
ENSG00000289692	0	NA	#VALUE!	#VALUE!	NA	NA	NA	NA
C1QC	0	NA	#VALUE!	#VALUE!	NA	NA	NA	NA
C1QB	0	NA	#VALUE!	#VALUE!	NA	NA	NA	NA
EPHB2	325.994	0.838611	1.78833	1.78833	0.215185	3.89715	9.73301e-05	0.0011402
MIR4684	0	NA	#VALUE!	#VALUE!	NA	NA	NA	NA
ENSG00000225952	0	NA	#VALUE!	#VALUE!	NA	NA	NA	NA
MIR4253	0	NA	#VALUE!	#VALUE!	NA	NA	NA	NA
LACTBL1	0	NA	#VALUE!	#VALUE!	NA	NA	NA	NA
TEX46	2.42088	3.80927	14.0186	14.0186	1.82282	2.08977	0.0366386	NA
KDM1A	3026.01	-0.00968628	0.993308	-1.00674	0.137756	-0.0703148	0.943943	0.966407
ENSG00000240553	0	NA	#VALUE!	#VALUE!	NA	NA	NA	NA
MIR3115	0.169488	1.29116	2.44724	2.44724	4.07343	0.31697	0.751266	NA
ENSG00000266802	0	NA	#VALUE!	#VALUE!	NA	NA	NA	NA
LUZP1	569.384	-0.55551	0.680416	-1.46969	0.15711	-3.5358	0.000406535	0.00335069
ENSG00000229010	0	NA	#VALUE!	#VALUE!	NA	NA	NA	NA
RNU6-514P	0	NA	#VALUE!	#VALUE!	NA	NA	NA	NA
RNU6-135P	0	NA	#VALUE!	#VALUE!	NA	NA	NA	NA
ENSG00000289014	0.834049	-1.90493	0.26703	-3.7449	2.69534	-0.706748	0.479723	NA
HTR1D	4.26351	-0.607355	0.656399	-1.52346	1.18692	-0.511704	0.608858	NA
ENSG00000215381	0	NA	#VALUE!	#VALUE!	NA	NA	NA	NA
LINC01355	94.2458	-0.89751	0.536812	-1.86285	0.322967	-2.77895	0.00545348	0.0240459
ENSG00000284726	0.271226	-1.45461	0.364855	-2.74082	4.04982	-0.359178	0.719462	NA
HNRNPR	1552.28	-0.715761	0.608884	-1.64235	0.177541	-4.03153	5.54138e-05	0.000735549
ZNF436	388.137	0.489606	1.40406	1.40406	0.177464	2.7589	0.00579956	0.0251367
ZNF436-AS1	46.7899	0.423143	1.34085	1.34085	0.364304	1.16151	0.245434	0.404316
ENSG00000271420	0	NA	#VALUE!	#VALUE!	NA	NA	NA	NA
TCEA3	11.6598	1.6425	3.12206	3.12206	0.724023	2.26857	0.0232942	0.0723661
ENSG00000232482	0	NA	#VALUE!	#VALUE!	NA	NA	NA	NA
ASAP3	89.2078	0.737094	1.66681	1.66681	0.309213	2.38377	0.0171361	0.0573335
E2F2	136.246	0.391496	1.31175	1.31175	0.241532	1.62089	0.105042	0.220668
ENSG00000235052	2.72388	0.718913	1.64594	1.64594	1.43331	0.501576	0.615966	NA
ID3	462.745	0.99806	1.99731	1.99731	0.202126	4.93782	7.9002e-07	2.79712e-05
ENSG00000285802	0.118603	1.2101	2.31353	2.31353	4.07637	0.296857	0.766576	NA
MDS2	0	NA	#VALUE!	#VALUE!	NA	NA	NA	NA
ENSG00000229239	0	NA	#VALUE!	#VALUE!	NA	NA	NA	NA
RPL11	6095.12	-0.237216	0.848381	-1.17872	0.145458	-1.63083	0.102927	0.217035
ELOA-AS1	15.8934	0.530331	1.44426	1.44426	0.712247	0.744589	0.45652	0.616864
ELOA	619.863	-0.0600727	0.959216	-1.04252	0.164909	-0.364277	0.715651	0.819597
PITHD1	444.768	0.166283	1.12216	1.12216	0.170627	0.974539	0.329789	0.493424
LYPLA2	171.58	0.268142	1.20426	1.20426	0.258458	1.03747	0.299517	0.46203
GALE	595.519	0.438751	1.35543	1.35543	0.207636	2.11307	0.0345947	0.0971827
HMGCL	507.691	0.746848	1.67812	1.67812	0.200996	3.71574	0.000202608	0.00194688
FUCA1	1265.77	0.0237908	1.01663	1.01663	0.148221	0.160508	0.872481	0.924452
CNR2	0.610203	0.396446	1.31626	1.31626	3.30811	0.119841	0.904609	NA
BTBD6P1	0.271226	-1.45461	0.364855	-2.74082	4.04982	-0.359178	0.719462	NA
ENSG00000232557	0	NA	#VALUE!	#VALUE!	NA	NA	NA	NA
MIR378F	0	NA	#VALUE!	#VALUE!	NA	NA	NA	NA
H3P1	0	NA	#VALUE!	#VALUE!	NA	NA	NA	NA
PNRC2	1618.1	-0.54613	0.684855	-1.46016	0.173465	-3.14835	0.00164194	0.00967538
SRSF10	1725.34	-0.654638	0.635235	-1.57422	0.186008	-3.51941	0.000432501	0.00352591
ENSG00000215905	0.508465	2.63682	6.21959	6.21959	3.83221	0.688067	0.491411	NA
ENSG00000225315	1.98456	0.945985	1.9265	1.9265	1.79106	0.528171	0.597381	NA
MYOM3	0.271226	-1.45461	0.364855	-2.74082	4.04982	-0.359178	0.719462	NA
MYOM3-AS1	0	NA	#VALUE!	#VALUE!	NA	NA	NA	NA
IL22RA1	34.257	-0.206568	0.866596	-1.15394	0.437877	-0.471749	0.637106	0.763999
IFNLR1	159.548	0.144866	1.10563	1.10563	0.236661	0.612124	0.540456	0.687872
GRHL3	134.18	0.329054	1.25619	1.25619	0.230251	1.42911	0.152973	0.2908
LINC02800	2.29574	1.38688	2.61513	2.61513	1.70081	0.815426	0.414828	NA
GRHL3-AS1	1.52624	3.04308	8.24251	8.24251	2.23853	1.35941	0.174016	NA
STPG1	100.544	0.406359	1.32534	1.32534	0.305512	1.33009	0.183489	0.331003
NIPAL3	404.743	0.456678	1.37238	1.37238	0.180011	2.53695	0.0111823	0.0413461
ENSG00000288982	1.37285	0.0876836	1.06266	1.06266	2.20108	0.0398366	0.968223	NA
RCAN3AS	1.24221	-1.31544	0.401802	-2.48879	2.15119	-0.611495	0.540872	NA
RCAN3	217.094	0.0831235	1.05931	1.05931	0.231828	0.358557	0.719927	0.822792
NCMAP-DT	1.34545	0.860179	1.81526	1.81526	2.01636	0.426599	0.669671	NA
NCMAP	20.8678	0.181885	1.13437	1.13437	0.517165	0.351697	0.725066	0.825922
ENSG00000227312	0	NA	#VALUE!	#VALUE!	NA	NA	NA	NA
SRRM1	628.046	-0.467813	0.72306	-1.38301	0.203209	-2.30213	0.0213278	0.0678817
ENSG00000284699	0	NA	#VALUE!	#VALUE!	NA	NA	NA	NA
CLIC4	3213.6	-0.0398523	0.972755	-1.02801	0.194805	-0.204576	0.837904	0.902696
RNU6-1208P	0	NA	#VALUE!	#VALUE!	NA	NA	NA	NA
RUNX3	0	NA	#VALUE!	#VALUE!	NA	NA	NA	NA
MIR6731	0	NA	#VALUE!	#VALUE!	NA	NA	NA	NA
RUNX3-AS1	0	NA	#VALUE!	#VALUE!	NA	NA	NA	NA
ENSG00000261025	0.237207	1.7954	3.47113	3.47113	4.05144	0.443153	0.657655	NA
MIR4425	0	NA	#VALUE!	#VALUE!	NA	NA	NA	NA
LINC02793	0	NA	#VALUE!	#VALUE!	NA	NA	NA	NA
ENSG00000233755	0	NA	#VALUE!	#VALUE!	NA	NA	NA	NA
IFITM3P7	0	NA	#VALUE!	#VALUE!	NA	NA	NA	NA
ENSG00000231953	0	NA	#VALUE!	#VALUE!	NA	NA	NA	NA
SYF2	375.871	-0.0805582	0.945692	-1.05743	0.19662	-0.409716	0.682014	0.796475
ENSG00000284602	16.4085	0.488071	1.40257	1.40257	0.611896	0.797636	0.425082	0.588624
ENSG00000284657	1.56436	2.16109	4.47252	4.47252	2.01602	1.07196	0.28374	NA
RSRP1	359	-0.258078	0.836201	-1.19588	0.186121	-1.38661	0.165561	0.307684
ENSG00000272432	2.02895	1.18949	2.28072	2.28072	1.77634	0.669629	0.503094	NA
ENSG00000261349	1.04978	-0.759223	0.590814	-1.69258	2.33984	-0.324476	0.745578	NA
RHD	0	NA	#VALUE!	#VALUE!	NA	NA	NA	NA
SDHDP6	1.10678	1.50616	2.84052	2.84052	2.45868	0.612587	0.540149	NA
ENSG00000259984	0.406839	-2.03355	0.244253	-4.09411	4.00312	-0.507991	0.611459	NA
TMEM50A	584.387	-0.504348	0.704979	-1.41848	0.178712	-2.82213	0.00477059	0.0217348
RHCE	2.94497	0.152511	1.1115	1.1115	1.42138	0.107298	0.914553	NA
ENSG00000238084	3.87279	-0.821468	0.565866	-1.7672	1.21001	-0.678896	0.497204	NA
MACO1	248.099	0.149682	1.10932	1.10932	0.210502	0.711072	0.47704	0.635928
LDLRAP1	190.457	0.706972	1.63237	1.63237	0.228411	3.09518	0.00196696	0.0111265
ENSG00000225643	0.308607	-1.61597	0.326244	-3.06519	4.03493	-0.400496	0.688791	NA
MAN1C1	8.78298	-0.100013	0.933024	-1.07178	0.796169	-0.125618	0.900034	NA
ENSG00000233478	0	NA	#VALUE!	#VALUE!	NA	NA	NA	NA
SELENON	100.031	0.375523	1.29731	1.29731	0.297943	1.26038	0.207531	0.359916
ENSG00000255054	0	NA	#VALUE!	#VALUE!	NA	NA	NA	NA
ENSG00000228172	7.06518	-0.0720776	0.951267	-1.05123	0.897008	-0.0803534	0.935956	NA
MTFR1L	204.563	0.289734	1.22241	1.22241	0.207252	1.39798	0.16212	0.302925
ENSG00000272478	0	NA	#VALUE!	#VALUE!	NA	NA	NA	NA
AUNIP	217.268	-0.251002	0.840313	-1.19003	0.198193	-1.26645	0.20535	0.357112
ENSG00000236528	1.8036	0.101225	1.07268	1.07268	1.83162	0.055265	0.955927	NA
PAQR7	15.0725	0.637387	1.55551	1.55551	0.738304	0.863313	0.387965	0.552859
STMN1	1988.62	-0.664934	0.630717	-1.5855	0.153404	-4.33452	1.46078e-05	0.000273552
SNRPFP2	0	NA	#VALUE!	#VALUE!	NA	NA	NA	NA
ENSG00000223624	0	NA	#VALUE!	#VALUE!	NA	NA	NA	NA
MIR3917	0	NA	#VALUE!	#VALUE!	NA	NA	NA	NA
PAFAH2	139.04	0.277211	1.21185	1.21185	0.235588	1.17668	0.239324	0.396868
RNU6-110P	0	NA	#VALUE!	#VALUE!	NA	NA	NA	NA
ENSG00000252190	0	NA	#VALUE!	#VALUE!	NA	NA	NA	NA
ENSG00000252691	0	NA	#VALUE!	#VALUE!	NA	NA	NA	NA
EXTL1	0.576183	2.84232	7.17172	7.17172	3.29569	0.862436	0.388448	NA
SLC30A2	0	NA	#VALUE!	#VALUE!	NA	NA	NA	NA
ENSG00000284309	0	NA	#VALUE!	#VALUE!	NA	NA	NA	NA
TRIM63	0.271226	-1.45461	0.364855	-2.74082	4.04982	-0.359178	0.719462	NA
PDIK1L	245.373	-0.598815	0.660296	-1.51447	0.218981	-2.73455	0.00624659	0.026453
FAM110D	1.44207	0.539964	1.45394	1.45394	2.19413	0.246095	0.805609	NA
C1orf232	0.237207	1.7954	3.47113	3.47113	4.05144	0.443153	0.657655	NA
ZNF593OS	0	NA	#VALUE!	#VALUE!	NA	NA	NA	NA
ZNF593	81.9707	0.686495	1.60937	1.60937	0.329281	2.08483	0.0370846	0.102061
CNKSR1	36.9034	0.968317	1.95656	1.95656	0.463677	2.08834	0.0367668	0.101471
CATSPER4	0.786702	-1.61066	0.327448	-3.05392	3.01257	-0.534647	0.592894	NA
ZPLD2P	0.610203	0.396446	1.31626	1.31626	3.30811	0.119841	0.904609	NA
ENSG00000278572	0	NA	#VALUE!	#VALUE!	NA	NA	NA	NA
CEP85	413.585	-0.0409101	0.972042	-1.02876	0.176867	-0.231304	0.817079	0.890278
ENSG00000270733	0	NA	#VALUE!	#VALUE!	NA	NA	NA	NA
SH3BGRL3	304.366	0.0784774	1.0559	1.0559	0.210537	0.372748	0.709336	0.815666
UBXN11	31.2091	0.690948	1.61434	1.61434	0.449601	1.5368	0.124342	0.250533
CD52	0	NA	#VALUE!	#VALUE!	NA	NA	NA	NA
CRYBG2	129.056	-0.160089	0.89497	-1.11736	0.270367	-0.592117	0.553772	0.698093
ENSG00000225854	0	NA	#VALUE!	#VALUE!	NA	NA	NA	NA
ZNF683	0.237207	1.7954	3.47113	3.47113	4.05144	0.443153	0.657655	NA
LIN28A	0	NA	#VALUE!	#VALUE!	NA	NA	NA	NA
DHDDS	268.512	0.322523	1.25052	1.25052	0.210601	1.53144	0.12566	0.252311
ENSG00000223583	0	NA	#VALUE!	#VALUE!	NA	NA	NA	NA
DHDDS-AS1	4.40294	0.235117	1.177	1.177	1.09091	0.215523	0.82936	NA
HMGN2	2055.19	-0.271444	0.82849	-1.20702	0.138677	-1.95739	0.0503021	0.127624
DPPA2P2	0	NA	#VALUE!	#VALUE!	NA	NA	NA	NA
RPS6KA1	962.361	0.474799	1.38972	1.38972	0.192195	2.47041	0.013496	0.047778
MIR1976	0.154303	-0.68522	0.621911	-1.60795	4.08047	-0.167927	0.866641	NA
RN7SL679P	0	NA	#VALUE!	#VALUE!	NA	NA	NA	NA
RNU7-29P	0	NA	#VALUE!	#VALUE!	NA	NA	NA	NA
ENSG00000289452	2.49263	0.971519	1.9609	1.9609	1.60394	0.605708	0.544708	NA
ENSG00000229247	0	NA	#VALUE!	#VALUE!	NA	NA	NA	NA
ENSG00000238316	0	NA	#VALUE!	#VALUE!	NA	NA	NA	NA
ENSG00000235069	0	NA	#VALUE!	#VALUE!	NA	NA	NA	NA
ENSG00000260063	9.56864	-0.24658	0.842892	-1.18639	0.794019	-0.310546	0.756145	NA
ARID1A	265.005	0.154791	1.11326	1.11326	0.2224	0.696005	0.486426	0.64322
PIGV	245.214	0.663188	1.58358	1.58358	0.199907	3.31748	0.000908321	0.00619858
RN7SL165P	0	NA	#VALUE!	#VALUE!	NA	NA	NA	NA
ENSG00000287810	0	NA	#VALUE!	#VALUE!	NA	NA	NA	NA
ZDHHC18	132.292	-0.110773	0.926092	-1.07981	0.280547	-0.394845	0.692957	0.80402
SFN	275.217	0.334879	1.26127	1.26127	0.255204	1.3122	0.189453	0.338608
GPN2	221.385	0.403212	1.32245	1.32245	0.20628	1.95469	0.05062	0.128201
ENSG00000226698	0	NA	#VALUE!	#VALUE!	NA	NA	NA	NA
ENSG00000289554	20.8192	-0.172529	0.887286	-1.12703	0.52269	-0.330079	0.74134	0.838311
GPATCH3	47.5401	0.366282	1.28903	1.28903	0.362387	1.01075	0.312138	0.475421
NUDC	258.662	-0.439648	0.737314	-1.35627	0.221023	-1.98915	0.0466842	0.120654
NR0B2	1.71297	2.20409	4.60784	4.60784	2.06872	1.06543	0.28668	NA
KDF1	130.251	0.676463	1.59822	1.59822	0.265777	2.54523	0.0109206	0.0405905
RPL12P13	0.459011	-2.18986	0.219173	-4.5626	3.63179	-0.602969	0.54653	NA
RPL32P6	0	NA	#VALUE!	#VALUE!	NA	NA	NA	NA
OSTCP2	0	NA	#VALUE!	#VALUE!	NA	NA	NA	NA
TRNP1	48.6531	-0.409225	0.753028	-1.32797	0.380088	-1.07666	0.281633	0.44365
TENT5B	9.60499	-0.809183	0.570705	-1.75222	0.759365	-1.06561	0.286602	NA
SLC9A1	38.776	0.635972	1.55398	1.55398	0.41255	1.54156	0.12318	0.24898
ENSG00000229985	0	NA	#VALUE!	#VALUE!	NA	NA	NA	NA
CHCHD3P3	4.78745	-1.72144	0.303246	-3.29765	1.10278	-1.561	0.118525	NA
NPM1P39	22.5886	0.155193	1.11357	1.11357	0.530535	0.292521	0.769888	0.8593
SNRPEP7	0	NA	#VALUE!	#VALUE!	NA	NA	NA	NA
WDTC1-DT	0	NA	#VALUE!	#VALUE!	NA	NA	NA	NA
WDTC1	91.5891	0.567424	1.48187	1.48187	0.33126	1.71292	0.0867267	0.190864
ENSG00000243659	0.338977	2.13728	4.3993	4.3993	4.03274	0.52998	0.596126	NA
TMEM222	87.0268	0.786394	1.72476	1.72476	0.323554	2.43048	0.0150786	0.0519792
RNU6-48P	0.628499	-1.18308	0.440411	-2.27061	3.00962	-0.393099	0.694246	NA
ACTG1P20	1.8898	1.15731	2.23041	2.23041	1.82816	0.633045	0.526704	NA
SYTL1	39.7436	1.54015	2.90824	2.90824	0.410004	3.75642	0.000172364	0.00170941
MAP3K6	34.1378	0.291372	1.2238	1.2238	0.449121	0.64876	0.516494	0.668262
FCN3	0	NA	#VALUE!	#VALUE!	NA	NA	NA	NA
CD164L2	0	NA	#VALUE!	#VALUE!	NA	NA	NA	NA
ENSG00000231207	0	NA	#VALUE!	#VALUE!	NA	NA	NA	NA
GPR3	8.35537	0.28518	1.21856	1.21856	0.904986	0.315121	0.75267	NA
WASF2	337.49	-0.0216217	0.985125	-1.0151	0.193563	-0.111704	0.911058	0.948448
ENSG00000241169	0	NA	#VALUE!	#VALUE!	NA	NA	NA	NA
ENSG00000237429	0	NA	#VALUE!	#VALUE!	NA	NA	NA	NA
AHDC1	8.98292	-0.739084	0.59912	-1.66912	0.783923	-0.942801	0.345783	NA
FGR	0	NA	#VALUE!	#VALUE!	NA	NA	NA	NA
ENSG00000235912	5.87214	0.633478	1.5513	1.5513	0.980971	0.645766	0.518431	NA
LINC02574	0.308607	-1.61597	0.326244	-3.06519	4.03493	-0.400496	0.688791	NA
IFI6	29.8858	0.691663	1.61514	1.61514	0.465312	1.48645	0.13716	0.269453
ENSG00000225886	0	NA	#VALUE!	#VALUE!	NA	NA	NA	NA
RNU6-949P	0	NA	#VALUE!	#VALUE!	NA	NA	NA	NA
CHMP1AP1	0	NA	#VALUE!	#VALUE!	NA	NA	NA	NA
RNU6-424P	0	NA	#VALUE!	#VALUE!	NA	NA	NA	NA
ENSG00000287244	2.17792	2.61997	6.14737	6.14737	1.79086	1.46297	0.143475	NA
FAM76A	107.655	0.327487	1.25483	1.25483	0.264035	1.24032	0.214859	0.368288
ENSG00000231344	0.967299	1.11117	2.16021	2.16021	2.55548	0.434819	0.663694	NA
RPEP3	0.63815	2.91005	7.51644	7.51644	3.21678	0.904648	0.365652	NA
STX12	549.513	-0.117339	0.921887	-1.08473	0.157304	-0.745939	0.455704	0.61622
ENSG00000269971	1.30681	0.453338	1.3692	1.3692	2.08367	0.217567	0.827766	NA
ENSG00000270031	0.154303	-0.68522	0.621911	-1.60795	4.08047	-0.167927	0.866641	NA
RNU6-1245P	0	NA	#VALUE!	#VALUE!	NA	NA	NA	NA
ENSG00000286433	0.237207	1.7954	3.47113	3.47113	4.05144	0.443153	0.657655	NA
PPP1R8	512.889	0.0903512	1.06463	1.06463	0.170964	0.528481	0.597166	0.734716
SCARNA1	28.9178	0.899811	1.86582	1.86582	0.52771	1.70512	0.0881716	0.193183
THEMIS2	1.78802	-0.954668	0.51596	-1.93813	1.71585	-0.556381	0.57795	NA
RPA2	634.227	-0.203291	0.868567	-1.15132	0.166375	-1.22188	0.221752	0.376323
SMPDL3B	200.624	0.381461	1.30266	1.30266	0.23269	1.63935	0.10114	0.214414
ENSG00000227050	0	NA	#VALUE!	#VALUE!	NA	NA	NA	NA
XKR8	51.2469	0.262933	1.19992	1.19992	0.37432	0.702429	0.482411	0.640232
EYA3	441.44	-0.297015	0.813935	-1.2286	0.171252	-1.73438	0.0828512	0.184478
ENSG00000238231	0.323398	-1.67498	0.31317	-3.19315	4.02987	-0.415641	0.677673	NA
RN7SL559P	0.237207	1.7954	3.47113	3.47113	4.05144	0.443153	0.657655	NA
SPCS2P4	4.92358	-2.18978	0.219184	-4.56237	1.34261	-1.63098	0.102894	NA
ENSG00000228943	0	NA	#VALUE!	#VALUE!	NA	NA	NA	NA
ENSG00000289576	0	NA	#VALUE!	#VALUE!	NA	NA	NA	NA
ENSG00000214812	0.956191	-0.756659	0.591865	-1.68957	2.79282	-0.27093	0.786445	NA
RNU6-176P	0	NA	#VALUE!	#VALUE!	NA	NA	NA	NA
PTAFR	1.97227	-1.44482	0.367338	-2.72229	1.77369	-0.814582	0.415311	NA
DNAJC8	1238.07	-0.170795	0.888353	-1.12568	0.138644	-1.23189	0.217989	0.372152
ATP5IF1	680.71	0.0624022	1.0442	1.0442	0.154048	0.405082	0.685417	0.79913
ENSG00000270605	18.3005	1.05931	2.08394	2.08394	0.591722	1.79022	0.073419	0.168332
ENSG00000271398	1.80281	-0.968271	0.511118	-1.95649	1.71303	-0.56524	0.571911	NA
SESN2	186.188	1.2418	2.36493	2.36493	0.228417	5.43656	5.43195e-08	3.5472e-06
MED18	333.47	0.674537	1.59608	1.59608	0.216118	3.12115	0.00180148	0.0104178
PHACTR4	180.934	-0.272885	0.827663	-1.20822	0.252782	-1.07953	0.280353	0.442327
ENSG00000229820	0	NA	#VALUE!	#VALUE!	NA	NA	NA	NA
RNU6ATAC27P	0.406839	-2.03355	0.244253	-4.09411	4.00312	-0.507991	0.611459	NA
RCC1	1216.59	0.146068	1.10655	1.10655	0.149295	0.978383	0.327885	0.491436
SNHG3	1083.12	-0.158047	0.896237	-1.11578	0.158486	-0.997232	0.318652	0.482023
SNORA73A	0	NA	#VALUE!	#VALUE!	NA	NA	NA	NA
SNORA73B	3737.47	0.992332	1.9894	1.9894	0.165714	5.9882	2.12171e-09	2.52503e-07
PRDX3P2	0.154303	-0.68522	0.621911	-1.60795	4.08047	-0.167927	0.866641	NA
ENSG00000279443	5.64111	1.11467	2.16545	2.16545	1.06286	1.04875	0.294295	NA
TRNAU1AP	212.219	0.274547	1.20961	1.20961	0.225997	1.21483	0.224432	0.37979
SNHG12	295.91	-0.804275	0.57265	-1.74627	0.197685	-4.06846	4.73251e-05	0.000655754
SNORD99	7.29343	-0.83925	0.558934	-1.78912	0.973707	-0.861912	0.388736	NA
SNORA61	0	NA	#VALUE!	#VALUE!	NA	NA	NA	NA
SNORA44	0	NA	#VALUE!	#VALUE!	NA	NA	NA	NA
SNORA16A	0	NA	#VALUE!	#VALUE!	NA	NA	NA	NA
TAF12	201.725	0.202823	1.15095	1.15095	0.214968	0.943506	0.345422	0.509921
RAB42	0	NA	#VALUE!	#VALUE!	NA	NA	NA	NA
TAF12-DT	12.9393	1.39429	2.62859	2.62859	0.703823	1.98102	0.0475887	0.122572
ENSG00000270103	0	NA	#VALUE!	#VALUE!	NA	NA	NA	NA
RNU11	6.55114	0.0538495	1.03803	1.03803	0.907284	0.0593524	0.952671	NA
GMEB1	159.745	-0.0604294	0.958979	-1.04278	0.245892	-0.245756	0.805871	0.883616
ENSG00000252777	0.460872	0.326586	1.25404	1.25404	3.71947	0.0878045	0.930032	NA
ENSG00000289291	1.15602	0.0649987	1.04608	1.04608	2.16767	0.0299855	0.976079	NA
YTHDF2	1020.01	-0.157393	0.896644	-1.11527	0.184999	-0.850776	0.394894	0.560162
OPRD1	0	NA	#VALUE!	#VALUE!	NA	NA	NA	NA
ENSG00000233427	0	NA	#VALUE!	#VALUE!	NA	NA	NA	NA
EPB41	901.558	-0.125255	0.916842	-1.0907	0.158718	-0.789167	0.430014	0.593016
ENSG00000225616	3.81003	1.63097	3.09722	3.09722	1.36624	1.19377	0.23257	NA
Metazoa_SRP	22.2852	0.439443	1.35608	1.35608	0.510412	0.860957	0.389262	0.554087
TMEM200B	6.92518	-1.03568	0.487785	-2.05008	0.928255	-1.11573	0.264537	NA
ENSG00000225750	0.237207	1.7954	3.47113	3.47113	4.05144	0.443153	0.657655	NA
SRSF4	432.27	-0.578336	0.669736	-1.49313	0.175894	-3.28798	0.0010091	0.00672419
ENSG00000277916	0	NA	#VALUE!	#VALUE!	NA	NA	NA	NA
MECR	100.826	0.685131	1.60785	1.60785	0.320974	2.13454	0.0327987	0.0936663
ENSG00000237934	0	NA	#VALUE!	#VALUE!	NA	NA	NA	NA
PTPRU	323.134	0.889144	1.85208	1.85208	0.211144	4.21108	2.54148e-05	0.000416515
LINC01756	0	NA	#VALUE!	#VALUE!	NA	NA	NA	NA
ENSG00000225011	0	NA	#VALUE!	#VALUE!	NA	NA	NA	NA
ENSG00000228176	0	NA	#VALUE!	#VALUE!	NA	NA	NA	NA
ENSG00000284676	0	NA	#VALUE!	#VALUE!	NA	NA	NA	NA
ENSG00000270927	0	NA	#VALUE!	#VALUE!	NA	NA	NA	NA
LINC01648	0	NA	#VALUE!	#VALUE!	NA	NA	NA	NA
ENSG00000233372	0	NA	#VALUE!	#VALUE!	NA	NA	NA	NA
ENSG00000231251	0	NA	#VALUE!	#VALUE!	NA	NA	NA	NA
ENSG00000236335	0	NA	#VALUE!	#VALUE!	NA	NA	NA	NA
ENSG00000231949	0	NA	#VALUE!	#VALUE!	NA	NA	NA	NA
ENSG00000289710	0	NA	#VALUE!	#VALUE!	NA	NA	NA	NA
MATN1	0	NA	#VALUE!	#VALUE!	NA	NA	NA	NA
MATN1-AS1	21.2244	1.09984	2.14331	2.14331	0.516727	2.12847	0.033298	0.0947735
ENSG00000287510	0	NA	#VALUE!	#VALUE!	NA	NA	NA	NA
LAPTM5	0.271226	-1.45461	0.364855	-2.74082	4.04982	-0.359178	0.719462	NA
MIR4420	0	NA	#VALUE!	#VALUE!	NA	NA	NA	NA
ENSG00000229607	0	NA	#VALUE!	#VALUE!	NA	NA	NA	NA
LINC01778	0.884002	-1.12796	0.457561	-2.1855	2.87358	-0.392529	0.694667	NA
RN7SKP91	0	NA	#VALUE!	#VALUE!	NA	NA	NA	NA
ENSG00000235143	0	NA	#VALUE!	#VALUE!	NA	NA	NA	NA
SDC3	46.7909	0.497517	1.41178	1.41178	0.381514	1.30406	0.192214	0.341851
RN7SL371P	0	NA	#VALUE!	#VALUE!	NA	NA	NA	NA
PUM1	1086.39	-0.157269	0.896721	-1.11517	0.147525	-1.06605	0.286402	0.448702
ENSG00000237329	0	NA	#VALUE!	#VALUE!	NA	NA	NA	NA
ENSG00000232768	0	NA	#VALUE!	#VALUE!	NA	NA	NA	NA
SELENOWP1	0	NA	#VALUE!	#VALUE!	NA	NA	NA	NA
ENSG00000225142	0	NA	#VALUE!	#VALUE!	NA	NA	NA	NA
NKAIN1	0	NA	#VALUE!	#VALUE!	NA	NA	NA	NA
SNRNP40	1249.56	-0.00579996	0.995988	-1.00403	0.165385	-0.0350694	0.972024	0.98408
ENSG00000229447	7.19295	0.405111	1.32419	1.32419	0.902731	0.448761	0.653604	NA
ZCCHC17	383.135	-0.388522	0.763912	-1.30905	0.171517	-2.26522	0.0234995	0.072793
ENSG00000229044	0.135613	-0.68522	0.621911	-1.60795	4.08047	-0.167927	0.866641	NA
FABP3	0.598346	2.76348	6.79032	6.79032	3.6188	0.763644	0.445079	NA
SERINC2	55.3938	0.699356	1.62378	1.62378	0.414136	1.68871	0.0912748	0.198242
ENSG00000215899	1.17863	2.67789	6.3992	6.3992	2.64182	1.01365	0.310749	NA
RNU6-40P	0	NA	#VALUE!	#VALUE!	NA	NA	NA	NA
LDC1P	0	NA	#VALUE!	#VALUE!	NA	NA	NA	NA
LINC01226	0.271226	-1.45461	0.364855	-2.74082	4.04982	-0.359178	0.719462	NA
ENSG00000229167	11.1433	1.44217	2.71728	2.71728	0.71589	2.01451	0.0439562	0.11541
TINAGL1	466.22	0.44194	1.35843	1.35843	0.186356	2.37148	0.0177169	0.0588132
HCRTR1	0	NA	#VALUE!	#VALUE!	NA	NA	NA	NA
PEF1	507.098	0.137708	1.10016	1.10016	0.202362	0.680501	0.496187	0.651857
PEF1-AS1	0.323398	-1.67498	0.31317	-3.19315	4.02987	-0.415641	0.677673	NA
ENSG00000264078	0	NA	#VALUE!	#VALUE!	NA	NA	NA	NA
COL16A1	26.962	1.42679	2.68847	2.68847	0.508845	2.80397	0.00504778	0.0226253
ADGRB2	15.8798	0.819895	1.76528	1.76528	0.595562	1.37667	0.168613	0.311425
MIR4254	0	NA	#VALUE!	#VALUE!	NA	NA	NA	NA
ENSG00000254545	0	NA	#VALUE!	#VALUE!	NA	NA	NA	NA
SPOCD1	0	NA	#VALUE!	#VALUE!	NA	NA	NA	NA
ENSG00000203620	0.767835	3.13788	8.80227	8.80227	3.0179	1.03975	0.298454	NA
ENSG00000269967	2.94572	-0.298177	0.813279	-1.22959	1.39805	-0.213281	0.831108	NA
PTP4A2	2392.19	-0.339376	0.790383	-1.26521	0.147434	-2.30188	0.0213421	0.0678817
ENSG00000288678	0	NA	#VALUE!	#VALUE!	NA	NA	NA	NA
ENSG00000228634	0.237207	1.7954	3.47113	3.47113	4.05144	0.443153	0.657655	NA
ENSG00000284702	0	NA	#VALUE!	#VALUE!	NA	NA	NA	NA
KHDRBS1	1173.87	-0.454724	0.72965	-1.37052	0.155751	-2.91955	0.00350536	0.0171484
ENSG00000203325	0	NA	#VALUE!	#VALUE!	NA	NA	NA	NA
TMEM39B	47.2908	0.727295	1.65553	1.65553	0.370604	1.96246	0.0497093	0.12674
MIR5585	0	NA	#VALUE!	#VALUE!	NA	NA	NA	NA
KPNA6	1383.93	-0.306468	0.808619	-1.23668	0.139498	-2.19693	0.0280254	0.0835383
ENSG00000250135	0	NA	#VALUE!	#VALUE!	NA	NA	NA	NA
TXLNA	793.198	0.0516687	1.03646	1.03646	0.1675	0.30847	0.757725	0.850495
CCDC28B	1.41539	0.424595	1.3422	1.3422	2.04301	0.207828	0.835363	NA
ENSG00000224066	1.56268	-0.145686	0.903949	-1.10626	2.09496	-0.0695414	0.944559	NA
IQCC	41.1493	0.228501	1.17162	1.17162	0.390116	0.585726	0.55806	0.701198
DCDC2B	0	NA	#VALUE!	#VALUE!	NA	NA	NA	NA
TMEM234	55.5211	0.485095	1.39968	1.39968	0.35	1.38598	0.165752	0.307877
EIF3I	2436.58	0.422115	1.33989	1.33989	0.181677	2.32344	0.0201558	0.0650439
MTMR9LP	10.2418	0.544362	1.45837	1.45837	0.761347	0.714998	0.47461	NA
FAM167B	0.779658	-0.911472	0.531642	-1.88096	2.99568	-0.304262	0.760928	NA
LCK	5.99158	-1.07772	0.473778	-2.11069	1.03021	-1.04611	0.295511	NA
HDAC1	1173.97	0.255707	1.19392	1.19392	0.14255	1.79381	0.0728442	0.167557
MARCKSL1	494.398	-0.153758	0.898906	-1.11246	0.175948	-0.873884	0.382182	0.547312
ENSG00000233775	0.869572	0.966022	1.95345	1.95345	2.93088	0.329602	0.741701	NA
TSSK3	1.66016	-1.13113	0.456558	-2.1903	1.91536	-0.590557	0.554817	NA
FAM229A	8.25876	-0.697072	0.616823	-1.62121	0.83459	-0.835227	0.40359	NA
BSDC1	512.53	0.479156	1.39393	1.39393	0.168903	2.83688	0.00455572	0.0209886
GAPDHP20	0	NA	#VALUE!	#VALUE!	NA	NA	NA	NA
ENSG00000270850	0	NA	#VALUE!	#VALUE!	NA	NA	NA	NA
LRRC37A12P	0	NA	#VALUE!	#VALUE!	NA	NA	NA	NA
RN7SL122P	0	NA	#VALUE!	#VALUE!	NA	NA	NA	NA
ENSG00000254553	0	NA	#VALUE!	#VALUE!	NA	NA	NA	NA
ZBTB8B	0	NA	#VALUE!	#VALUE!	NA	NA	NA	NA
ZBTB8A	39.6332	-0.0907857	0.939011	-1.06495	0.427471	-0.212379	0.831812	0.898718
ZBTB8OS	194.146	-0.354411	0.782189	-1.27846	0.21337	-1.66102	0.0967102	0.207394
RBBP4	1625.38	-0.28717	0.819508	-1.22024	0.142685	-2.01261	0.0441553	0.115755
SYNC	7.10416	1.57802	2.98561	2.98561	0.886186	1.78069	0.074963	NA
ENSG00000224409	0.694787	3.11693	8.67538	8.67538	3.05752	1.01943	0.308	NA
KIAA1522	137.409	0.686488	1.60936	1.60936	0.257079	2.67034	0.00757754	0.0307301
YARS1	1782.54	0.165852	1.12183	1.12183	0.16638	0.996831	0.318847	0.482094
S100PBP	390.937	-0.239443	0.847073	-1.18054	0.171804	-1.3937	0.163408	0.304662
FNDC5	0.271226	-1.45461	0.364855	-2.74082	4.04982	-0.359178	0.719462	NA
HPCA	0.237207	1.7954	3.47113	3.47113	4.05144	0.443153	0.657655	NA
TMEM54	388.324	1.24946	2.37752	2.37752	0.245713	5.08502	3.67592e-07	1.58139e-05
ENSG00000287691	0	NA	#VALUE!	#VALUE!	NA	NA	NA	NA
RNF19B	208.487	0.23887	1.18007	1.18007	0.207398	1.15174	0.249426	0.408724
ENSG00000278966	0	NA	#VALUE!	#VALUE!	NA	NA	NA	NA
ENSG00000217644	0	NA	#VALUE!	#VALUE!	NA	NA	NA	NA
ENSG00000239670	0	NA	#VALUE!	#VALUE!	NA	NA	NA	NA
ENSG00000236065	0	NA	#VALUE!	#VALUE!	NA	NA	NA	NA
AK2	2223.58	-0.0728891	0.950732	-1.05182	0.141533	-0.514996	0.606556	0.741199
AZIN2	16.1347	0.75215	1.6843	1.6843	0.61925	1.21461	0.224513	0.379877
ENSG00000278997	1.05425	-0.160717	0.89458	-1.11784	2.43263	-0.066067	0.947324	NA
TRIM62	23.9031	1.43827	2.70996	2.70996	0.516514	2.78458	0.00535978	0.0237231
ENSG00000279179	0	NA	#VALUE!	#VALUE!	NA	NA	NA	NA
ENSG00000284721	0.338977	2.13728	4.3993	4.3993	4.03274	0.52998	0.596126	NA
ZNF362	18.8524	0.677829	1.59973	1.59973	0.592217	1.14456	0.252391	0.41196
ENSG00000270115	1.35716	1.76547	3.39984	3.39984	2.24489	0.786438	0.431611	NA
A3GALT2	0.323398	-1.67498	0.31317	-3.19315	4.02987	-0.415641	0.677673	NA
ENSG00000225313	1.76436	0.233811	1.17594	1.17594	1.86062	0.125663	0.899999	NA
PHC2	627.176	0.648423	1.56745	1.56745	0.215646	3.00689	0.00263935	0.013871
MIR3605	0.135613	-0.68522	0.621911	-1.60795	4.08047	-0.167927	0.866641	NA
RN7SKP16	0.948007	-3.23233	0.106407	-9.39784	2.74012	-1.17963	0.238148	NA
PHC2-AS1	2.12047	-1.13688	0.454742	-2.19905	1.83991	-0.617899	0.536642	NA
TLR12P	0	NA	#VALUE!	#VALUE!	NA	NA	NA	NA
ZSCAN20	148.934	0.586755	1.50187	1.50187	0.257789	2.27611	0.0228396	0.0713715
ENSG00000235907	0	NA	#VALUE!	#VALUE!	NA	NA	NA	NA
CSMD2	2.27436	2.74081	6.68447	6.68447	1.89566	1.44584	0.148223	NA
HSPD1P14	0	NA	#VALUE!	#VALUE!	NA	NA	NA	NA
HMGB4	0	NA	#VALUE!	#VALUE!	NA	NA	NA	NA
CSMD2-AS1	0	NA	#VALUE!	#VALUE!	NA	NA	NA	NA
RNA5SP42	0	NA	#VALUE!	#VALUE!	NA	NA	NA	NA
C1orf94	0	NA	#VALUE!	#VALUE!	NA	NA	NA	NA
ENSG00000270241	0	NA	#VALUE!	#VALUE!	NA	NA	NA	NA
ENSG00000287703	0	NA	#VALUE!	#VALUE!	NA	NA	NA	NA
MIR552	0	NA	#VALUE!	#VALUE!	NA	NA	NA	NA
SMIM12	241.002	0.15878	1.11634	1.11634	0.241743	0.656813	0.511301	0.664107
GJB5	0.598346	2.76348	6.79032	6.79032	3.6188	0.763644	0.445079	NA
GJB4	0.338977	2.13728	4.3993	4.3993	4.03274	0.52998	0.596126	NA
ENSG00000255811	0	NA	#VALUE!	#VALUE!	NA	NA	NA	NA
GJB3	110.635	-0.134382	0.91106	-1.09762	0.339794	-0.39548	0.692488	0.803748
GJA4	0	NA	#VALUE!	#VALUE!	NA	NA	NA	NA
ENSG00000230163	0	NA	#VALUE!	#VALUE!	NA	NA	NA	NA
DLGAP3	0	NA	#VALUE!	#VALUE!	NA	NA	NA	NA
ENSG00000284773	1.21184	-3.5922	0.0829166	-12.0603	2.3075	-1.55675	0.119531	NA
GPR199P	1.05428	1.33829	2.52851	2.52851	2.46232	0.543508	0.58678	NA
ENSG00000271741	0	NA	#VALUE!	#VALUE!	NA	NA	NA	NA
TMEM35B	0	NA	#VALUE!	#VALUE!	NA	NA	NA	NA
ZMYM6	75.9574	-0.101121	0.932308	-1.07261	0.338078	-0.299106	0.764859	0.855862
ZMYM1	498.299	-0.623066	0.64929	-1.54014	0.216907	-2.8725	0.00407232	0.0193208
RPL12P45	0	NA	#VALUE!	#VALUE!	NA	NA	NA	NA
EFCAB14P1	0.308607	-1.61597	0.326244	-3.06519	4.03493	-0.400496	0.688791	NA
ENSG00000284640	0.299173	1.29116	2.44724	2.44724	4.07343	0.31697	0.751266	NA
SFPQ	2488.65	-0.169306	0.88927	-1.12452	0.138539	-1.22208	0.221676	0.376323
ZMYM4	762.645	-0.266521	0.831322	-1.2029	0.160991	-1.65551	0.0978221	0.20932
RN7SL503P	0	NA	#VALUE!	#VALUE!	NA	NA	NA	NA
SNORA62	0.135613	-0.68522	0.621911	-1.60795	4.08047	-0.167927	0.866641	NA
RPL5P4	26.1656	0.0375183	1.02635	1.02635	0.521806	0.0719008	0.942681	0.965891
ZMYM4-AS1	0	NA	#VALUE!	#VALUE!	NA	NA	NA	NA
KIAA0319L	585.29	0.357298	1.28102	1.28102	0.1598	2.2359	0.0253583	0.0771594
ENSG00000236274	0	NA	#VALUE!	#VALUE!	NA	NA	NA	NA
NCDN	37.8922	0.826234	1.77305	1.77305	0.407873	2.02571	0.0427942	0.113392
TFAP2E-AS1	1.07605	0.15762	1.11545	1.11545	2.50482	0.0629268	0.949825	NA
TFAP2E	0.646796	-2.67895	0.156155	-6.40389	3.48721	-0.768222	0.442355	NA
PSMB2	1301.32	-0.353101	0.782899	-1.2773	0.151177	-2.33568	0.019508	0.06335
C1orf216	161.033	0.496717	1.411	1.411	0.228212	2.17656	0.0295134	0.0865356
CLSPN	355.699	-1.0635	0.478471	-2.08999	0.21576	-4.92906	8.26265e-07	2.83603e-05
ENSG00000232335	1.47941	-0.540506	0.68753	-1.45448	1.83625	-0.294352	0.768489	NA
AGO4	176.321	-0.0487621	0.966766	-1.03438	0.218922	-0.222738	0.82374	0.894017
AGO1	366.859	-0.300505	0.811968	-1.23158	0.198168	-1.51642	0.129413	0.257573
CFAP97P1	0	NA	#VALUE!	#VALUE!	NA	NA	NA	NA
ENSG00000286899	0	NA	#VALUE!	#VALUE!	NA	NA	NA	NA
ENSG00000271914	1.06921	-1.01168	0.49597	-2.01625	2.44989	-0.412947	0.679646	NA
AGO3	360.512	-0.602856	0.658449	-1.51872	0.197792	-3.04793	0.00230425	0.0125127
ENSG00000271554	0	NA	#VALUE!	#VALUE!	NA	NA	NA	NA
ENSG00000232862	0	NA	#VALUE!	#VALUE!	NA	NA	NA	NA
TEKT2	0	NA	#VALUE!	#VALUE!	NA	NA	NA	NA
ADPRS	168.348	0.7641	1.69831	1.69831	0.224653	3.40125	0.000670789	0.00488429
COL8A2	0.677954	3.05135	8.28985	8.28985	3.42084	0.891987	0.3724	NA
TRAPPC3	586.768	-0.0754582	0.949041	-1.0537	0.167354	-0.45089	0.652069	0.774873
MAP7D1	56.65	-0.122959	0.918302	-1.08897	0.362144	-0.33953	0.73421	0.832421
RN7SL131P	0	NA	#VALUE!	#VALUE!	NA	NA	NA	NA
THRAP3	2009.71	-0.238303	0.847742	-1.1796	0.155293	-1.53454	0.124897	0.251453
UBE2V2P4	0	NA	#VALUE!	#VALUE!	NA	NA	NA	NA
SH3D21	12.7802	-0.9238	0.527119	-1.89711	0.679096	-1.36034	0.173723	0.318118
EVA1B	0	NA	#VALUE!	#VALUE!	NA	NA	NA	NA
ENSG00000286379	0.869572	0.966022	1.95345	1.95345	2.93088	0.329602	0.741701	NA
STK40	168.037	0.268387	1.20446	1.20446	0.260513	1.03023	0.302903	0.465392
LSM10	24.1666	-0.089318	0.939967	-1.06387	0.54011	-0.16537	0.868653	0.921907
RNU4-27P	0	NA	#VALUE!	#VALUE!	NA	NA	NA	NA
OSCP1	47.4798	0.176459	1.13011	1.13011	0.349928	0.504272	0.614071	0.747355
SNORA63C	1.10678	1.50616	2.84052	2.84052	2.45868	0.612587	0.540149	NA
MRPS15	917.576	0.125198	1.09066	1.09066	0.168368	0.743598	0.45712	0.617466
CSF3R	0	NA	#VALUE!	#VALUE!	NA	NA	NA	NA
FTLP18	0	NA	#VALUE!	#VALUE!	NA	NA	NA	NA
ENSG00000284705	0.474413	2.57943	5.97703	5.97703	3.92478	0.657217	0.511042	NA
ENSG00000284720	0	NA	#VALUE!	#VALUE!	NA	NA	NA	NA
ENSG00000234481	0	NA	#VALUE!	#VALUE!	NA	NA	NA	NA
GRIK3	0	NA	#VALUE!	#VALUE!	NA	NA	NA	NA
ENSG00000284650	0	NA	#VALUE!	#VALUE!	NA	NA	NA	NA
ENSG00000223944	0.237207	1.7954	3.47113	3.47113	4.05144	0.443153	0.657655	NA
MIR4255	0	NA	#VALUE!	#VALUE!	NA	NA	NA	NA
RNU6-636P	0	NA	#VALUE!	#VALUE!	NA	NA	NA	NA
RNA5SP43	0	NA	#VALUE!	#VALUE!	NA	NA	NA	NA
RPS29P6	0	NA	#VALUE!	#VALUE!	NA	NA	NA	NA
ZC3H12A-DT	17.8796	0.533963	1.4479	1.4479	0.722557	0.73899	0.459913	0.620132
ZC3H12A	46.2261	0.24313	1.18356	1.18356	0.402822	0.603568	0.546131	0.691983
MIR6732	0	NA	#VALUE!	#VALUE!	NA	NA	NA	NA
MEAF6	339.003	-0.324653	0.79849	-1.25236	0.184357	-1.761	0.0782379	0.176614
MIR5581	1.03888	0.312928	1.24223	1.24223	2.10244	0.14884	0.88168	NA
SNIP1	256.693	-0.0112843	0.992209	-1.00785	0.203572	-0.0554317	0.955795	0.973765
FTH1P1	0.169488	1.29116	2.44724	2.44724	4.07343	0.31697	0.751266	NA
ENSG00000237749	2.74757	1.71055	3.27285	3.27285	1.59506	1.07241	0.283538	NA
DNALI1	0.308607	-1.61597	0.326244	-3.06519	4.03493	-0.400496	0.688791	NA
GNL2	865.686	-0.522949	0.695948	-1.43689	0.180331	-2.89994	0.00373234	0.0179825
ENSG00000284748	0	NA	#VALUE!	#VALUE!	NA	NA	NA	NA
RSPO1	0	NA	#VALUE!	#VALUE!	NA	NA	NA	NA
C1orf109	274.314	0.30131	1.23226	1.23226	0.206041	1.46238	0.143638	0.278188
CDCA8	320.343	-0.217846	0.859848	-1.163	0.196034	-1.11127	0.266453	0.426889
EPHA10	87.6115	1.03615	2.05075	2.05075	0.323679	3.20117	0.00136869	0.00851435
ACTN4P2	0	NA	#VALUE!	#VALUE!	NA	NA	NA	NA
ENSG00000227416	0.901623	1.04398	2.06191	2.06191	2.83918	0.367705	0.713094	NA
MANEAL	310.555	0.155692	1.11396	1.11396	0.21754	0.715694	0.47418	0.633467
ENSG00000233728	2.55317	-3.65116	0.0795961	-12.5634	1.77468	-2.05737	0.039651	NA
YRDC	265.466	-0.00435133	0.996988	-1.00302	0.202886	-0.0214471	0.982889	0.990387
C1orf122	113.067	0.363355	1.28641	1.28641	0.319924	1.13576	0.256059	0.416299
MTF1	138.488	-0.462693	0.72563	-1.37811	0.233511	-1.98146	0.0475395	0.12247
ENSG00000235673	0	NA	#VALUE!	#VALUE!	NA	NA	NA	NA
ENSG00000230955	0.468661	2.44082	5.42949	5.42949	3.64304	0.669995	0.502861	NA
INPP5B	325.94	-0.0503772	0.965684	-1.03554	0.197118	-0.255569	0.798284	0.878645
SNORA63	0	NA	#VALUE!	#VALUE!	NA	NA	NA	NA
RNU6-584P	0	NA	#VALUE!	#VALUE!	NA	NA	NA	NA
SF3A3	1706.33	0.0543713	1.03841	1.03841	0.145569	0.373509	0.70877	0.81531
RNU6-510P	0.677954	3.05135	8.28985	8.28985	3.42084	0.891987	0.3724	NA
FHL3	24.6127	0.438353	1.35506	1.35506	0.486804	0.90047	0.36787	0.533096
UTP11	574.758	-0.385942	0.765279	-1.30671	0.154653	-2.49553	0.012577	0.0453063
POU3F1	0	NA	#VALUE!	#VALUE!	NA	NA	NA	NA
MIR3659HG	0	NA	#VALUE!	#VALUE!	NA	NA	NA	NA
ENSG00000223589	0	NA	#VALUE!	#VALUE!	NA	NA	NA	NA
MIR3659	0	NA	#VALUE!	#VALUE!	NA	NA	NA	NA
LINC02786	0	NA	#VALUE!	#VALUE!	NA	NA	NA	NA
ENSG00000286552	0	NA	#VALUE!	#VALUE!	NA	NA	NA	NA
ENSG00000287987	0	NA	#VALUE!	#VALUE!	NA	NA	NA	NA
LINC01343	0	NA	#VALUE!	#VALUE!	NA	NA	NA	NA
ENSG00000275350	0	NA	#VALUE!	#VALUE!	NA	NA	NA	NA
RNU6-753P	0	NA	#VALUE!	#VALUE!	NA	NA	NA	NA
LINC01685	0	NA	#VALUE!	#VALUE!	NA	NA	NA	NA
HSPA5P1	0.646796	-2.67895	0.156155	-6.40389	3.48721	-0.768222	0.442355	NA
ENSG00000284632	0	NA	#VALUE!	#VALUE!	NA	NA	NA	NA
RRAGC	121.429	-0.216848	0.860443	-1.16219	0.252542	-0.858662	0.390527	0.555453
ENSG00000273637	0	NA	#VALUE!	#VALUE!	NA	NA	NA	NA
RRAGC-DT	3.1817	1.78444	3.44484	3.44484	1.41317	1.26272	0.206691	NA
MYCBP	297.296	-0.792398	0.577384	-1.73195	0.201022	-3.94185	8.08562e-05	0.000990022
ENSG00000274944	0	NA	#VALUE!	#VALUE!	NA	NA	NA	NA
GJA9	0	NA	#VALUE!	#VALUE!	NA	NA	NA	NA
RHBDL2	9.7277	1.27952	2.42759	2.42759	0.746733	1.71349	0.0866216	NA
RNU6-605P	0	NA	#VALUE!	#VALUE!	NA	NA	NA	NA
EIF1P2	1.2574	0.916782	1.8879	1.8879	2.02622	0.452459	0.650938	NA
AKIRIN1	697.361	-0.126941	0.915771	-1.09198	0.15595	-0.813985	0.415654	0.57973
NDUFS5	651.838	-0.252973	0.839165	-1.19166	0.195488	-1.29406	0.195645	0.345683
MACF1	2407.88	-0.465503	0.724218	-1.3808	0.14221	-3.27334	0.00106283	0.00701246
RNU6-608P	0	NA	#VALUE!	#VALUE!	NA	NA	NA	NA
RNA5SP44	0	NA	#VALUE!	#VALUE!	NA	NA	NA	NA
ENSG00000287422	0	NA	#VALUE!	#VALUE!	NA	NA	NA	NA
ENSG00000226438	0	NA	#VALUE!	#VALUE!	NA	NA	NA	NA
HSPE1P8	0	NA	#VALUE!	#VALUE!	NA	NA	NA	NA
BMP8A	0	NA	#VALUE!	#VALUE!	NA	NA	NA	NA
OXCT2P1	0	NA	#VALUE!	#VALUE!	NA	NA	NA	NA
PPIEL	14.2011	0.494137	1.40848	1.40848	0.706009	0.699902	0.483989	0.641464
PABPC4	1003.49	-0.0863274	0.941918	-1.06166	0.143474	-0.601693	0.547379	0.692944
PABPC4-AS1	0	NA	#VALUE!	#VALUE!	NA	NA	NA	NA
SNORA55	0	NA	#VALUE!	#VALUE!	NA	NA	NA	NA
HEYL	1.44904	-1.99684	0.250549	-3.99124	2.04503	-0.976433	0.32885	NA
ENSG00000225903	0	NA	#VALUE!	#VALUE!	NA	NA	NA	NA
NT5C1A	1.07276	3.67375	12.7617	12.7617	2.62837	1.39773	0.162194	NA
HPCAL4	24.7472	0.0925183	1.06623	1.06623	0.533727	0.173344	0.862381	0.918575
PPIE	560.983	0.212663	1.15882	1.15882	0.169613	1.25381	0.20991	0.362637
ENSG00000225333	0	NA	#VALUE!	#VALUE!	NA	NA	NA	NA
RNU7-121P	0	NA	#VALUE!	#VALUE!	NA	NA	NA	NA
ENSG00000289711	0	NA	#VALUE!	#VALUE!	NA	NA	NA	NA
BMP8B	40.4284	0.545461	1.45949	1.45949	0.3778	1.44378	0.1488	0.28545
OXCT2	1.14416	1.37927	2.60136	2.60136	2.42741	0.568205	0.569896	NA
BMP8B-AS1	0	NA	#VALUE!	#VALUE!	NA	NA	NA	NA
ENSG00000261798	4.18918	-0.484718	0.714636	-1.39931	1.10295	-0.439474	0.660318	NA
ENSG00000229213	0	NA	#VALUE!	#VALUE!	NA	NA	NA	NA
ENSG00000284719	3.01136	-0.0259255	0.98219	-1.01813	1.29974	-0.0199467	0.984086	NA
LINC02811	0.237207	1.7954	3.47113	3.47113	4.05144	0.443153	0.657655	NA
TRIT1	450.588	0.202489	1.15068	1.15068	0.186357	1.08657	0.277229	0.438734
MYCL	93.3575	0.711124	1.63708	1.63708	0.300958	2.36287	0.0181342	0.0599016
MYCL-AS1	0.338977	2.13728	4.3993	4.3993	4.03274	0.52998	0.596126	NA
MFSD2A	44.4691	-0.530007	0.692552	-1.44394	0.393383	-1.34731	0.177882	0.323963
ENSG00000228477	4.78134	2.14516	4.42341	4.42341	1.1742	1.82691	0.0677138	NA
CAP1	3647.79	-0.12894	0.914503	-1.09349	0.140074	-0.920511	0.357306	0.522801
PPT1	1913.9	-0.0829582	0.94412	-1.05919	0.133762	-0.620193	0.535131	0.683417
OAZ1P1	0	NA	#VALUE!	#VALUE!	NA	NA	NA	NA
RLF	742.925	-0.724529	0.605195	-1.65236	0.184578	-3.92533	8.66115e-05	0.00103852
RNU6-1237P	0.118603	1.2101	2.31353	2.31353	4.07637	0.296857	0.766576	NA
TMCO2	0	NA	#VALUE!	#VALUE!	NA	NA	NA	NA
ZMPSTE24-DT	33.5241	-0.747589	0.595598	-1.67898	0.466779	-1.60159	0.109246	0.227459
ZMPSTE24	1178.85	-0.84909	0.555135	-1.80136	0.173973	-4.8806	1.05765e-06	3.47185e-05
ENSG00000231296	0	NA	#VALUE!	#VALUE!	NA	NA	NA	NA
COL9A2	0	NA	#VALUE!	#VALUE!	NA	NA	NA	NA
ENSG00000227311	1.56972	1.21015	2.31361	2.31361	2.15096	0.562607	0.573703	NA
SMAP2	139.757	0.219949	1.16469	1.16469	0.265721	0.827743	0.407816	0.572753
ENSG00000213172	0	NA	#VALUE!	#VALUE!	NA	NA	NA	NA
ENSG00000284677	0.118603	1.2101	2.31353	2.31353	4.07637	0.296857	0.766576	NA
ZFP69B	18.7087	-0.600807	0.659385	-1.51656	0.590607	-1.01727	0.309024	0.471852
ENSG00000260920	8.23806	-0.528006	0.693512	-1.44194	0.971293	-0.543612	0.586708	NA
ENSG00000279667	0	NA	#VALUE!	#VALUE!	NA	NA	NA	NA
ZFP69	85.0583	-0.245069	0.843776	-1.18515	0.290039	-0.844951	0.398138	0.563492
EXO5-DT	0	NA	#VALUE!	#VALUE!	NA	NA	NA	NA
EXO5	0.271226	-1.45461	0.364855	-2.74082	4.04982	-0.359178	0.719462	NA
ENSG00000227278	0	NA	#VALUE!	#VALUE!	NA	NA	NA	NA
ENSG00000238186	0	NA	#VALUE!	#VALUE!	NA	NA	NA	NA
ZNF684	35.4712	-0.296406	0.814278	-1.22808	0.418166	-0.708825	0.478433	0.637074
ENSG00000286838	0.271226	-1.45461	0.364855	-2.74082	4.04982	-0.359178	0.719462	NA
ENSG00000236505	0	NA	#VALUE!	#VALUE!	NA	NA	NA	NA
GTF2F2P2	0	NA	#VALUE!	#VALUE!	NA	NA	NA	NA
RIMS3	153.636	0.267838	1.204	1.204	0.228464	1.17234	0.24106	0.399173
ENSG00000287743	1.9108	-4.2432	0.0528042	-18.9379	2.18476	-1.94218	0.0521153	NA
ENSG00000237899	0.716949	3.04037	8.22705	8.22705	3.08814	0.984533	0.324854	NA
NFYC-AS1	41.0806	0.021146	1.01477	1.01477	0.387563	0.0545615	0.956488	0.974159
NFYC	205.944	0.244697	1.18484	1.18484	0.204551	1.19626	0.231594	0.388348
MIR30E	0.154303	-0.68522	0.621911	-1.60795	4.08047	-0.167927	0.866641	NA
MIR30C1	0.398905	0.836529	1.78575	1.78575	3.88966	0.215065	0.829717	NA
KCNQ4	2.87264	0.000760479	1.00053	1.00053	1.3739	0.000553519	0.999558	NA
RN7SL326P	0	NA	#VALUE!	#VALUE!	NA	NA	NA	NA
CITED4	1.33883	1.2293	2.34453	2.34453	2.22073	0.553558	0.579881	NA
ENSG00000229528	0.271226	-1.45461	0.364855	-2.74082	4.04982	-0.359178	0.719462	NA
ENSG00000228940	0	NA	#VALUE!	#VALUE!	NA	NA	NA	NA
ENSG00000286668	0	NA	#VALUE!	#VALUE!	NA	NA	NA	NA
UBE2V1P8	0	NA	#VALUE!	#VALUE!	NA	NA	NA	NA
CTPS1	705.249	-0.52589	0.69453	-1.43982	0.154347	-3.4072	0.000656334	0.00480766
SLFNL1-AS1	6.54699	-0.488852	0.712592	-1.40333	0.928634	-0.52642	0.598596	NA
SLFNL1	0.508432	0.0682928	1.04848	1.04848	3.53547	0.0193165	0.984589	NA
SCMH1	183.615	0.143525	1.1046	1.1046	0.211518	0.678551	0.497422	0.652997
RPL23AP17	0	NA	#VALUE!	#VALUE!	NA	NA	NA	NA
ENSG00000287400	0	NA	#VALUE!	#VALUE!	NA	NA	NA	NA
SCMH1-DT	2.94119	-0.832158	0.561689	-1.78035	1.42371	-0.5845	0.558884	NA
ENSG00000213987	0	NA	#VALUE!	#VALUE!	NA	NA	NA	NA
ENSG00000286640	0	NA	#VALUE!	#VALUE!	NA	NA	NA	NA
FOXO6	0.869572	0.966022	1.95345	1.95345	2.93088	0.329602	0.741701	NA
FOXO6-AS1	0.49328	1.17522	2.25828	2.25828	3.59316	0.327072	0.743613	NA
RNA5SP45	0	NA	#VALUE!	#VALUE!	NA	NA	NA	NA
EDN2	4.6558	0.238983	1.18016	1.18016	1.24897	0.191344	0.848256	NA
HIVEP3	30.0961	0.0989491	1.07099	1.07099	0.436079	0.226906	0.820496	0.892246
ENSG00000230881	0	NA	#VALUE!	#VALUE!	NA	NA	NA	NA
ENSG00000230638	0	NA	#VALUE!	#VALUE!	NA	NA	NA	NA
ENSG00000284895	0	NA	#VALUE!	#VALUE!	NA	NA	NA	NA
ENSG00000287587	1.3908	2.85881	7.25416	7.25416	2.33367	1.22503	0.220565	NA
HNRNPFP1	0	NA	#VALUE!	#VALUE!	NA	NA	NA	NA
ENSG00000228776	0	NA	#VALUE!	#VALUE!	NA	NA	NA	NA
GUCA2B	0	NA	#VALUE!	#VALUE!	NA	NA	NA	NA
GUCA2A	0.271226	-1.45461	0.364855	-2.74082	4.04982	-0.359178	0.719462	NA
FOXJ3	590.075	-0.335964	0.792254	-1.26222	0.165465	-2.03043	0.042313	0.112464
ENSG00000227527	0	NA	#VALUE!	#VALUE!	NA	NA	NA	NA
RIMKLA	192.015	0.0766104	1.05454	1.05454	0.223796	0.342323	0.732108	0.831712
ENSG00000235002	0	NA	#VALUE!	#VALUE!	NA	NA	NA	NA
ZMYND12	1.13901	0.723906	1.65165	1.65165	2.19871	0.329242	0.741973	NA
PPCS	674.563	0.142317	1.10368	1.10368	0.16276	0.874396	0.381902	0.546974
CCDC30	8.85766	0.960245	1.94564	1.94564	0.935534	1.02641	0.304696	NA
RPS3AP11	0	NA	#VALUE!	#VALUE!	NA	NA	NA	NA
TMSB4XP1	0.775013	-2.94306	0.130032	-7.69041	2.74471	-1.07227	0.2836	NA
RNU6-536P	0	NA	#VALUE!	#VALUE!	NA	NA	NA	NA
ENSG00000236180	0	NA	#VALUE!	#VALUE!	NA	NA	NA	NA
PPIH	343.029	-0.287341	0.819411	-1.22039	0.203057	-1.41507	0.157047	0.295921
ENSG00000285728	13.1208	-0.0952142	0.936133	-1.06822	0.677209	-0.140598	0.888188	0.934185
ENSG00000234917	1.24921	-2.42657	0.186007	-5.37615	2.37026	-1.02376	0.305949	NA
YBX1	7472.17	-0.00864121	0.994028	-1.00601	0.12951	-0.0667221	0.946803	0.968004
CLDN19	0	NA	#VALUE!	#VALUE!	NA	NA	NA	NA
P3H1	139.439	0.0945568	1.06774	1.06774	0.247008	0.382809	0.701861	0.810328
C1orf50	49.8191	0.447698	1.36386	1.36386	0.371973	1.20357	0.228754	0.384904
ENSG00000283580	0	NA	#VALUE!	#VALUE!	NA	NA	NA	NA
ENSG00000228452	0	NA	#VALUE!	#VALUE!	NA	NA	NA	NA
TMEM269	7.66105	0.0777128	1.05534	1.05534	0.853749	0.0910254	0.927472	NA
SVBP	109.176	-0.117914	0.921519	-1.08516	0.282882	-0.416831	0.676802	0.793226
ERMAP	136.613	0.589693	1.50493	1.50493	0.249087	2.36741	0.0179129	0.0593091
ZNF691-DT	5.74785	1.47587	2.78151	2.78151	1.06867	1.38103	0.167271	NA
ZNF691	69.9862	1.04778	2.06734	2.06734	0.305296	3.43201	0.000599134	0.00451175
ENSG00000233708	0	NA	#VALUE!	#VALUE!	NA	NA	NA	NA
MKRN8P	0	NA	#VALUE!	#VALUE!	NA	NA	NA	NA
ATP6V1E1P1	0.323398	-1.67498	0.31317	-3.19315	4.02987	-0.415641	0.677673	NA
ENSG00000288955	7.7017	0.854013	1.80752	1.80752	0.951747	0.897311	0.369553	NA
SLC2A1	754.827	0.0946377	1.0678	1.0678	0.152856	0.619132	0.53583	0.684104
ATP6V0CP4	1.75275	0.922305	1.89514	1.89514	2.07227	0.445071	0.656268	NA
SLC2A1-DT	16.1721	0.0884349	1.06322	1.06322	0.603307	0.146584	0.883461	0.931091
ENSG00000283973	1.85784	1.57616	2.98175	2.98175	1.98918	0.792366	0.428147	NA
RNU6-880P	0	NA	#VALUE!	#VALUE!	NA	NA	NA	NA
ENSG00000277513	0	NA	#VALUE!	#VALUE!	NA	NA	NA	NA
FAM183A	0.931993	3.54546	11.6759	11.6759	2.738	1.29491	0.195352	NA
EBNA1BP2	858.999	-0.142564	0.905908	-1.10387	0.173578	-0.821324	0.411462	0.575712
MIR6733	0	NA	#VALUE!	#VALUE!	NA	NA	NA	NA
CFAP57	0.594624	-2.56771	0.168672	-5.92867	3.26237	-0.787068	0.431242	NA
RNA5SP46	0	NA	#VALUE!	#VALUE!	NA	NA	NA	NA
TMEM125	288.62	0.969263	1.95784	1.95784	0.224046	4.32618	1.51716e-05	0.0002804
C1orf210	82.5692	0.171318	1.12609	1.12609	0.336717	0.50879	0.610899	0.744777
TIE1	0	NA	#VALUE!	#VALUE!	NA	NA	NA	NA
MPL	0.63815	2.91005	7.51644	7.51644	3.21678	0.904648	0.365652	NA
ENSG00000287113	1.22298	-0.0710027	0.951976	-1.05045	2.32044	-0.0305989	0.975589	NA
CDC20-DT	4.94393	0.955972	1.93989	1.93989	1.06311	0.899225	0.368533	NA
CDC20	1160.88	0.162085	1.1189	1.1189	0.18283	0.886532	0.375331	0.54048
ELOVL1	598.973	0.377705	1.29927	1.29927	0.182443	2.07026	0.0384285	0.104785
MIR6734	0	NA	#VALUE!	#VALUE!	NA	NA	NA	NA
ENSG00000288772	1.8726	0.0987529	1.07085	1.07085	1.80068	0.0548419	0.956264	NA
MED8	553.5	0.217209	1.16248	1.16248	0.205504	1.05696	0.290531	0.453318
MED8-AS1	0	NA	#VALUE!	#VALUE!	NA	NA	NA	NA
SZT2	161.406	-0.06202	0.957922	-1.04393	0.223281	-0.277767	0.781191	0.866769
SZT2-AS1	0.154303	-0.68522	0.621911	-1.60795	4.08047	-0.167927	0.866641	NA
MIR6735	0.237207	1.7954	3.47113	3.47113	4.05144	0.443153	0.657655	NA
HYI	120.056	0.741829	1.67229	1.67229	0.267686	2.77126	0.00558391	0.0244601
HYI-AS1	0.135613	-0.68522	0.621911	-1.60795	4.08047	-0.167927	0.866641	NA
PTPRF	766.548	0.498645	1.41289	1.41289	0.194826	2.55944	0.0104841	0.0394169
KDM4A	258.266	0.35585	1.27974	1.27974	0.199256	1.7859	0.0741162	0.169595
ENSG00000284989	0	NA	#VALUE!	#VALUE!	NA	NA	NA	NA
KDM4A-AS1	5.30669	0.141837	1.10331	1.10331	1.08249	0.131028	0.895753	NA
ST3GAL3	7.8367	0.731845	1.66076	1.66076	0.846233	0.864826	0.387134	NA
ST3GAL3-AS1	0	NA	#VALUE!	#VALUE!	NA	NA	NA	NA
ENSG00000233674	0.45758	2.50217	5.66538	5.66538	3.63643	0.688084	0.4914	NA
MIR6079	0	NA	#VALUE!	#VALUE!	NA	NA	NA	NA
SHMT1P1	0.338977	2.13728	4.3993	4.3993	4.03274	0.52998	0.596126	NA
ARTN	7.5012	0.60576	1.52178	1.52178	0.898428	0.674245	0.500156	NA
LINC02918	3.56054	0.363052	1.28614	1.28614	1.3017	0.278905	0.780317	NA
ENSG00000288573	2.25926	0.433953	1.35093	1.35093	1.86673	0.232467	0.816175	NA
IPO13	128.165	0.779401	1.71642	1.71642	0.293086	2.65929	0.00783053	0.0313961
ENSG00000285649	0.899942	0.265497	1.20205	1.20205	2.60598	0.10188	0.918852	NA
DPH2	195.503	0.354702	1.27872	1.27872	0.252995	1.40201	0.160912	0.301419
ATP6V0B	551.331	0.465292	1.3806	1.3806	0.226969	2.05002	0.0403622	0.108662
B4GALT2	308.211	0.30256	1.23333	1.23333	0.21007	1.44028	0.149788	0.286758
CCDC24	65.2573	0.652495	1.57188	1.57188	0.315701	2.06682	0.0387515	0.105508
SLC6A9	38.8733	1.21129	2.31544	2.31544	0.43623	2.77672	0.00549109	0.0241699
ENSG00000230615	3.9212	1.76927	3.40881	3.40881	1.25591	1.40876	0.158907	NA
ENSG00000227163	0	NA	#VALUE!	#VALUE!	NA	NA	NA	NA
KRT8P47	1.06128	0.343076	1.26846	1.26846	2.44057	0.140572	0.888208	NA
RN7SL479P	0	NA	#VALUE!	#VALUE!	NA	NA	NA	NA
KLF17	0	NA	#VALUE!	#VALUE!	NA	NA	NA	NA
ENSG00000233514	5.10763	0.79253	1.73211	1.73211	1.05839	0.748809	0.453973	NA
KLF18	0	NA	#VALUE!	#VALUE!	NA	NA	NA	NA
ENSG00000226804	0	NA	#VALUE!	#VALUE!	NA	NA	NA	NA
OOSP1P1	0.576183	2.84232	7.17172	7.17172	3.29569	0.862436	0.388448	NA
ENSG00000227994	0	NA	#VALUE!	#VALUE!	NA	NA	NA	NA
ENSG00000271329	0	NA	#VALUE!	#VALUE!	NA	NA	NA	NA
DMAP1	102.115	-0.113406	0.924403	-1.08178	0.263061	-0.431104	0.666393	0.78529
ERI3	366.144	0.380633	1.30191	1.30191	0.225354	1.68904	0.0912115	0.198138
ERI3-IT1	0.576183	2.84232	7.17172	7.17172	3.29569	0.862436	0.388448	NA
RNU6-369P	0	NA	#VALUE!	#VALUE!	NA	NA	NA	NA
RNF220	491.221	0.0832003	1.05937	1.05937	0.17681	0.470564	0.637952	0.764713
MIR5584	0	NA	#VALUE!	#VALUE!	NA	NA	NA	NA
TMEM53	51.6929	0.266503	1.20289	1.20289	0.380159	0.701031	0.483283	0.641122
ARMH1	13.4661	-0.0701131	0.952563	-1.0498	0.804842	-0.0871141	0.930581	0.959005
RNU5F-1	161.462	0.740401	1.67064	1.67064	0.286464	2.58462	0.0097487	0.0372905
RNU5D-1	275.643	0.894777	1.85932	1.85932	0.232673	3.84563	0.000120241	0.00131358
KIF2C	1196.75	0.0156625	1.01092	1.01092	0.181815	0.0861453	0.931351	0.959399
ENSG00000225721	2.10077	0.836169	1.7853	1.7853	1.74885	0.478124	0.632562	NA
RPS8	15906.9	0.559781	1.47405	1.47405	0.166834	3.35531	0.000792763	0.00559282
SNORD55	0	NA	#VALUE!	#VALUE!	NA	NA	NA	NA
SNORD46	41.0694	-0.00815888	0.994361	-1.00567	0.392618	-0.0207807	0.983421	0.990656
SNORD38A	1.28552	-0.393262	0.761406	-1.31336	1.99174	-0.197446	0.843478	NA
SNORD38B	0	NA	#VALUE!	#VALUE!	NA	NA	NA	NA
RPS15AP11	8.31549	0.00227011	1.00157	1.00157	0.793304	0.00286159	0.997717	NA
BEST4	2.53165	0.14197	1.10341	1.10341	1.54589	0.0918374	0.926827	NA
PLK3	25.861	-0.0441918	0.969833	-1.03111	0.478659	-0.0923242	0.92644	0.957233
DYNLT4	5.79003	-0.056416	0.96165	-1.03988	0.999947	-0.056419	0.955008	NA
BTBD19	2.71588	0.319042	1.2475	1.2475	1.38014	0.231167	0.817185	NA
PTCH2	26.0471	0.724186	1.65197	1.65197	0.484253	1.49547	0.134792	0.265744
RNU5E-6P	0	NA	#VALUE!	#VALUE!	NA	NA	NA	NA
ENSG00000226499	0.797811	0.678111	1.60004	1.60004	2.97159	0.228198	0.819492	NA
EIF2B3	487.178	-0.193773	0.874316	-1.14375	0.212628	-0.911322	0.362126	0.527489
RNA5SP47	0	NA	#VALUE!	#VALUE!	NA	NA	NA	NA
CCNB1IP1P1	0.323398	-1.67498	0.31317	-3.19315	4.02987	-0.415641	0.677673	NA
PPIAP35	0.118603	1.2101	2.31353	2.31353	4.07637	0.296857	0.766576	NA
MRPS17P1	0	NA	#VALUE!	#VALUE!	NA	NA	NA	NA
HECTD3	123.374	0.307946	1.23794	1.23794	0.281352	1.09452	0.273725	0.434778
UROD	621.758	0.582754	1.49771	1.49771	0.202716	2.87473	0.00404376	0.0191996
ZSWIM5	84.2212	0.625789	1.54305	1.54305	0.290629	2.15322	0.031301	0.0905057
OSTCP5	0.323398	-1.67498	0.31317	-3.19315	4.02987	-0.415641	0.677673	NA
LINC01144	6.95521	0.826714	1.77364	1.77364	0.961114	0.860162	0.3897	NA
HPDL	0	NA	#VALUE!	#VALUE!	NA	NA	NA	NA
MUTYH	21.7362	0.764768	1.6991	1.6991	0.57487	1.33033	0.183408	0.330941
ENSG00000288208	0	NA	#VALUE!	#VALUE!	NA	NA	NA	NA
TOE1	283.485	0.566517	1.48094	1.48094	0.192562	2.94199	0.00326105	0.0162085
TESK2	38.7396	0.324268	1.25203	1.25203	0.392733	0.825672	0.40899	0.573514
PPIAP36	0	NA	#VALUE!	#VALUE!	NA	NA	NA	NA
CCDC163	29.4039	0.54666	1.4607	1.4607	0.440214	1.24181	0.214308	0.367741
MMACHC	193.284	-0.0447634	0.969449	-1.03151	0.226671	-0.197482	0.843451	0.906448
PRDX1	6843.48	-0.231876	0.851527	-1.17436	0.150722	-1.53843	0.123943	0.250006
HMGB1P48	0	NA	#VALUE!	#VALUE!	NA	NA	NA	NA
AKR1A1	1088.93	0.598077	1.5137	1.5137	0.186389	3.20876	0.00133308	0.00835405
ENSG00000281133	0	NA	#VALUE!	#VALUE!	NA	NA	NA	NA
ENSG00000280836	0.610203	0.396446	1.31626	1.31626	3.30811	0.119841	0.904609	NA
ENSG00000289407	2.15773	1.50836	2.84487	2.84487	1.92155	0.784972	0.43247	NA
NASP	773.866	-0.736482	0.600201	-1.66611	0.169257	-4.35126	1.35355e-05	0.00025958
ENSG00000281112	0	NA	#VALUE!	#VALUE!	NA	NA	NA	NA
ENSG00000281825	0	NA	#VALUE!	#VALUE!	NA	NA	NA	NA
CCDC17	15.0979	-0.00316231	0.99781	-1.00219	0.6246	-0.00506293	0.99596	0.997527
GPBP1L1	1142.19	-0.278912	0.824212	-1.21328	0.144665	-1.92798	0.053857	0.134237
RPS15AP10	4.64649	-1.56097	0.338922	-2.95053	1.17925	-1.3237	0.185603	NA
ENSG00000234329	11.9235	-0.63338	0.644664	-1.5512	0.772785	-0.819607	0.41244	0.576588
TMEM69	396.223	-0.0592001	0.959796	-1.04189	0.178063	-0.332466	0.739537	0.836719
IPP	255.812	-0.0636863	0.956816	-1.04513	0.210439	-0.302635	0.762168	0.853884
ENSG00000230896	16.6115	0.154951	1.11338	1.11338	0.57742	0.26835	0.78843	0.871509
ENSG00000236111	0.907371	2.25827	4.78419	4.78419	2.62379	0.860693	0.389407	NA
MAST2	231.732	-0.130812	0.913317	-1.09491	0.205921	-0.635252	0.525264	0.675099
TMA16P2	0	NA	#VALUE!	#VALUE!	NA	NA	NA	NA
PIK3R3	124.293	0.664443	1.58496	1.58496	0.251808	2.63869	0.00832267	0.032937
P3R3URF-PIK3R3	0	NA	#VALUE!	#VALUE!	NA	NA	NA	NA
ENSG00000226957	0	NA	#VALUE!	#VALUE!	NA	NA	NA	NA
ENSG00000233114	0.118603	1.2101	2.31353	2.31353	4.07637	0.296857	0.766576	NA
ENSG00000227857	0.71162	3.16192	8.95023	8.95023	3.34128	0.946321	0.343985	NA
TSPAN1	2210.05	0.790377	1.72953	1.72953	0.14943	5.28929	1.22795e-07	7.012e-06
P3R3URF	0	NA	#VALUE!	#VALUE!	NA	NA	NA	NA
POMGNT1	446.48	0.42956	1.34682	1.34682	0.198084	2.16858	0.0301148	0.087894
LURAP1	0	NA	#VALUE!	#VALUE!	NA	NA	NA	NA
RAD54L	166.334	-0.593343	0.662805	-1.50874	0.222355	-2.66845	0.00762025	0.0308248
LRRC41	607.462	0.666152	1.58684	1.58684	0.180613	3.68828	0.000225778	0.00212495
UQCRH	2305.19	-0.24073	0.846317	-1.18159	0.157241	-1.53096	0.125779	0.2524
NSUN4	207.95	0.331049	1.25793	1.25793	0.220546	1.50104	0.133344	0.263674
ENSG00000225779	1.31157	0.126865	1.09192	1.09192	2.13622	0.0593873	0.952644	NA
FAAH	36.7764	1.06174	2.08745	2.08745	0.413566	2.56729	0.0102498	0.0387416
FAAHP1	0	NA	#VALUE!	#VALUE!	NA	NA	NA	NA
LINC01398	0	NA	#VALUE!	#VALUE!	NA	NA	NA	NA
DMBX1	2.46255	-1.85079	0.27724	-3.60699	1.68667	-1.0973	0.272508	NA
TMEM275	0	NA	#VALUE!	#VALUE!	NA	NA	NA	NA
MKNK1-AS1	0	NA	#VALUE!	#VALUE!	NA	NA	NA	NA
KNCN	0	NA	#VALUE!	#VALUE!	NA	NA	NA	NA
MKNK1	233.131	0.243098	1.18353	1.18353	0.213098	1.14078	0.253963	0.413709
MOB3C	77.6066	0.14817	1.10816	1.10816	0.311514	0.475646	0.634327	0.761527
ATPAF1	1168.06	0.0846237	1.06041	1.06041	0.146076	0.579312	0.562378	0.705549
NENFP1	2.4138	0.154946	1.11338	1.11338	1.64246	0.0943377	0.924841	NA
TEX38	0.154303	-0.68522	0.621911	-1.60795	4.08047	-0.167927	0.866641	NA
EFCAB14-AS1	0	NA	#VALUE!	#VALUE!	NA	NA	NA	NA
EFCAB14	1648.88	-0.340624	0.7897	-1.2663	0.160094	-2.12765	0.0333662	0.094904
ENSG00000236476	0	NA	#VALUE!	#VALUE!	NA	NA	NA	NA
CYP4B1	3.75174	2.43899	5.42263	5.42263	1.33279	1.82999	0.0672508	NA
CYP4Z2P	0	NA	#VALUE!	#VALUE!	NA	NA	NA	NA
TUBAP8	0	NA	#VALUE!	#VALUE!	NA	NA	NA	NA
CYP4A11	1.82133	0.844763	1.79597	1.79597	1.87013	0.451714	0.651475	NA
CYP4A26P	0	NA	#VALUE!	#VALUE!	NA	NA	NA	NA
CYP4A43P	0	NA	#VALUE!	#VALUE!	NA	NA	NA	NA
CYP4A27P	0	NA	#VALUE!	#VALUE!	NA	NA	NA	NA
CYP4A44P	0	NA	#VALUE!	#VALUE!	NA	NA	NA	NA
CYP4X1	6.03088	0.283762	1.21737	1.21737	1.0275	0.276168	0.782419	NA
CYP4Z1	0	NA	#VALUE!	#VALUE!	NA	NA	NA	NA
TUBAP9	0	NA	#VALUE!	#VALUE!	NA	NA	NA	NA
CYP4A22-AS1	3.42931	-0.631521	0.645495	-1.5492	1.21693	-0.518948	0.603797	NA
CYP4A22	0	NA	#VALUE!	#VALUE!	NA	NA	NA	NA
MTND1P34	0.299173	1.29116	2.44724	2.44724	4.07343	0.31697	0.751266	NA
LINC00853	10.8811	0.703901	1.6289	1.6289	0.714044	0.985796	0.324233	0.48769
PDZK1IP1	11.1424	3.49661	11.2871	11.2871	0.959825	3.64296	0.000269517	0.00245395
TAL1	0	NA	#VALUE!	#VALUE!	NA	NA	NA	NA
ENSG00000226252	0	NA	#VALUE!	#VALUE!	NA	NA	NA	NA
STIL	664.202	-0.214359	0.861929	-1.16019	0.172151	-1.24518	0.213065	0.366456
CMPK1	1089.23	-0.561817	0.677448	-1.47613	0.163077	-3.4451	0.000570852	0.00435805
LINC01389	2.4886	3.8598	14.5183	14.5183	1.79713	2.14775	0.0317332	NA
FOXE3	0.594624	-2.56771	0.168672	-5.92867	3.26237	-0.787068	0.431242	NA
FOXD2-AS1	4.18925	1.21228	2.31703	2.31703	1.21403	0.998557	0.318009	NA
FOXD2	12.9093	1.24874	2.37634	2.37634	0.675013	1.84995	0.0643205	0.152439
ENSG00000271355	0	NA	#VALUE!	#VALUE!	NA	NA	NA	NA
RPL21P24	0	NA	#VALUE!	#VALUE!	NA	NA	NA	NA
ATP6V0E1P4	0	NA	#VALUE!	#VALUE!	NA	NA	NA	NA
LINC01738	0	NA	#VALUE!	#VALUE!	NA	NA	NA	NA
TRABD2B	0.677954	3.05135	8.28985	8.28985	3.42084	0.891987	0.3724	NA
ENSG00000223814	0	NA	#VALUE!	#VALUE!	NA	NA	NA	NA
ENSG00000225028	0	NA	#VALUE!	#VALUE!	NA	NA	NA	NA
LINC02794	0.977127	3.54614	11.6814	11.6814	2.75364	1.2878	0.197815	NA
ENSG00000231413	0	NA	#VALUE!	#VALUE!	NA	NA	NA	NA
CYP46A4P	0.271226	-1.45461	0.364855	-2.74082	4.04982	-0.359178	0.719462	NA
SKINT1L	0	NA	#VALUE!	#VALUE!	NA	NA	NA	NA
ENSG00000279096	0	NA	#VALUE!	#VALUE!	NA	NA	NA	NA
ENSG00000223720	0	NA	#VALUE!	#VALUE!	NA	NA	NA	NA
SLC5A9	2.34906	4.79273	27.7175	27.7175	1.87718	2.55315	0.0106752	NA
ENSG00000272491	0	NA	#VALUE!	#VALUE!	NA	NA	NA	NA
ENSG00000279214	0	NA	#VALUE!	#VALUE!	NA	NA	NA	NA
SPATA6	18.7422	1.17401	2.25639	2.25639	0.579066	2.02743	0.0426188	0.113017
PPP1R8P1	0	NA	#VALUE!	#VALUE!	NA	NA	NA	NA
RNU6-723P	0	NA	#VALUE!	#VALUE!	NA	NA	NA	NA
ENSG00000235105	1.65259	0.840808	1.79105	1.79105	1.91544	0.438964	0.660688	NA
RNU4-61P	0	NA	#VALUE!	#VALUE!	NA	NA	NA	NA
ENSG00000232514	0	NA	#VALUE!	#VALUE!	NA	NA	NA	NA
AGBL4	1.05593	3.62465	12.3347	12.3347	2.47251	1.46598	0.142655	NA
ENSG00000287661	0	NA	#VALUE!	#VALUE!	NA	NA	NA	NA
BEND5	0	NA	#VALUE!	#VALUE!	NA	NA	NA	NA
ENSG00000286597	0	NA	#VALUE!	#VALUE!	NA	NA	NA	NA
ENSG00000229846	0	NA	#VALUE!	#VALUE!	NA	NA	NA	NA
AGBL4-AS1	0	NA	#VALUE!	#VALUE!	NA	NA	NA	NA
AGBL4-IT1	0.299173	1.29116	2.44724	2.44724	4.07343	0.31697	0.751266	NA
ENSG00000237478	0	NA	#VALUE!	#VALUE!	NA	NA	NA	NA
ZNF859P	0	NA	#VALUE!	#VALUE!	NA	NA	NA	NA
ENSG00000279324	0	NA	#VALUE!	#VALUE!	NA	NA	NA	NA
MTND2P29	0	NA	#VALUE!	#VALUE!	NA	NA	NA	NA
ELAVL4	0.135613	-0.68522	0.621911	-1.60795	4.08047	-0.167927	0.866641	NA
ENSG00000230828	0	NA	#VALUE!	#VALUE!	NA	NA	NA	NA
ELAVL4-AS1	0	NA	#VALUE!	#VALUE!	NA	NA	NA	NA
ENSG00000233407	0	NA	#VALUE!	#VALUE!	NA	NA	NA	NA
LINC02808	0.442395	1.01876	2.02617	2.02617	3.44659	0.295584	0.767548	NA
ENSG00000284645	0	NA	#VALUE!	#VALUE!	NA	NA	NA	NA
ENSG00000234080	2.16474	0.461332	1.37681	1.37681	1.75257	0.263231	0.792372	NA
HMGB1P45	0	NA	#VALUE!	#VALUE!	NA	NA	NA	NA
FCF1P6	0	NA	#VALUE!	#VALUE!	NA	NA	NA	NA
DMRTA2	35.67	0.326212	1.25372	1.25372	0.434989	0.749932	0.453296	0.614071
ENSG00000284700	2.16653	-1.2072	0.43311	-2.30888	1.79159	-0.673811	0.500432	NA
FAF1	874.723	-0.0931112	0.937499	-1.06667	0.16471	-0.565306	0.571866	0.713446
FAF1-AS1	0	NA	#VALUE!	#VALUE!	NA	NA	NA	NA
RNU6-1026P	0	NA	#VALUE!	#VALUE!	NA	NA	NA	NA
PHBP12	0.271226	-1.45461	0.364855	-2.74082	4.04982	-0.359178	0.719462	NA
MRPS6P2	0	NA	#VALUE!	#VALUE!	NA	NA	NA	NA
CDKN2C	54.6345	-0.475663	0.719136	-1.39056	0.338583	-1.40487	0.160061	0.300224
MIR4421	0	NA	#VALUE!	#VALUE!	NA	NA	NA	NA
MIR6500	0	NA	#VALUE!	#VALUE!	NA	NA	NA	NA
C1orf185	0	NA	#VALUE!	#VALUE!	NA	NA	NA	NA
CFL1P2	0	NA	#VALUE!	#VALUE!	NA	NA	NA	NA
LINC01562	0.961548	0.956599	1.94073	1.94073	2.60065	0.36783	0.713	NA
RNF11	859.675	-0.597751	0.660783	-1.51336	0.175114	-3.41349	0.000641369	0.00474561
ENSG00000233406	2.63579	-0.490052	0.711999	-1.4045	1.57508	-0.311128	0.755704	NA
ENSG00000236434	0	NA	#VALUE!	#VALUE!	NA	NA	NA	NA
TTC39A	356.601	0.623867	1.541	1.541	0.196243	3.17905	0.00147758	0.00898271
TTC39A-AS1	6.10095	2.1026	4.29482	4.29482	1.03656	2.02844	0.042515	NA
EPS15	830.423	-0.119268	0.920655	-1.08618	0.160112	-0.744902	0.456331	0.616674
ENSG00000232027	0	NA	#VALUE!	#VALUE!	NA	NA	NA	NA
RNU6-877P	0	NA	#VALUE!	#VALUE!	NA	NA	NA	NA
ENSG00000238140	0	NA	#VALUE!	#VALUE!	NA	NA	NA	NA
EPS15-AS1	0.576183	2.84232	7.17172	7.17172	3.29569	0.862436	0.388448	NA
RNU6-1281P	0	NA	#VALUE!	#VALUE!	NA	NA	NA	NA
CALR4P	1.18986	-0.457133	0.728432	-1.37281	2.32061	-0.196989	0.843837	NA
OSBPL9	1120.17	-0.353776	0.782533	-1.2779	0.15769	-2.24349	0.024865	0.0759331
GAPDHP51	0	NA	#VALUE!	#VALUE!	NA	NA	NA	NA
SLC25A6P3	1.14416	1.37927	2.60136	2.60136	2.42741	0.568205	0.569896	NA
ENSG00000212624	0	NA	#VALUE!	#VALUE!	NA	NA	NA	NA
NRDC	1167.68	-0.573209	0.67212	-1.48783	0.158786	-3.60995	0.000306251	0.00269472
ENSG00000266993	1.8185	-2.3796	0.192162	-5.20393	1.91204	-1.24453	0.213303	NA
ENSG00000272175	0.338977	2.13728	4.3993	4.3993	4.03274	0.52998	0.596126	NA
MIR761	0	NA	#VALUE!	#VALUE!	NA	NA	NA	NA
TSEN15P2	0	NA	#VALUE!	#VALUE!	NA	NA	NA	NA
RAB3B	425.076	-0.499039	0.707578	-1.41327	0.183151	-2.72474	0.00643516	0.0270358
RNA5SP48	0	NA	#VALUE!	#VALUE!	NA	NA	NA	NA
ENSG00000229032	0	NA	#VALUE!	#VALUE!	NA	NA	NA	NA
RN7SL290P	0	NA	#VALUE!	#VALUE!	NA	NA	NA	NA
TXNDC12	26.4357	0.00540286	1.00375	1.00375	0.46426	0.0116376	0.990715	0.994498
ENSG00000285839	0	NA	#VALUE!	#VALUE!	NA	NA	NA	NA
KTI12	41.8109	0.200001	1.1487	1.1487	0.38395	0.520903	0.602434	0.7386
ENSG00000223390	0	NA	#VALUE!	#VALUE!	NA	NA	NA	NA
TXNDC12-AS1	0	NA	#VALUE!	#VALUE!	NA	NA	NA	NA
BTF3L4	785.132	-0.400703	0.757489	-1.32015	0.168649	-2.37597	0.0175031	0.0582552
ZFYVE9	525.106	-0.188438	0.877555	-1.13953	0.17961	-1.04915	0.294109	0.456811
RN7SL788P	0.118603	1.2101	2.31353	2.31353	4.07637	0.296857	0.766576	NA
ENSG00000228407	0.338977	2.13728	4.3993	4.3993	4.03274	0.52998	0.596126	NA
ENSG00000223429	0	NA	#VALUE!	#VALUE!	NA	NA	NA	NA
PDCL3P6	0.617214	-2.61751	0.162949	-6.1369	3.5485	-0.737638	0.460735	NA
ENSG00000236004	0	NA	#VALUE!	#VALUE!	NA	NA	NA	NA
DNAJC19P7	0	NA	#VALUE!	#VALUE!	NA	NA	NA	NA
ANAPC10P1	0.88479	0.977119	1.96853	1.96853	2.62609	0.372081	0.709833	NA
CC2D1B	175.141	0.569023	1.48352	1.48352	0.24462	2.32615	0.0200104	0.0646893
ENSG00000272100	0	NA	#VALUE!	#VALUE!	NA	NA	NA	NA
ENSG00000287078	1.33988	-0.561994	0.677365	-1.47631	2.13851	-0.262797	0.792707	NA
PLA2G12AP1	1.88794	0.245371	1.1854	1.1854	1.71361	0.14319	0.88614	NA
ORC1	374.562	-0.0712002	0.951846	-1.05059	0.187651	-0.379429	0.70437	0.812511
PRPF38A	332.356	-0.653352	0.635801	-1.57282	0.188178	-3.47199	0.000516615	0.00403214
TUT4	469.52	-0.426887	0.743865	-1.34433	0.196965	-2.16732	0.0302102	0.0880451
ENSG00000272371	3.0061	3.13606	8.79119	8.79119	1.62564	1.92912	0.053716	NA
EEF1GP7	0	NA	#VALUE!	#VALUE!	NA	NA	NA	NA
GPX7	0	NA	#VALUE!	#VALUE!	NA	NA	NA	NA
SHISAL2A	0	NA	#VALUE!	#VALUE!	NA	NA	NA	NA
COA7	254.848	-0.132737	0.9121	-1.09637	0.192794	-0.688489	0.491145	0.647375
NDUFS5P3	0.598346	2.76348	6.79032	6.79032	3.6188	0.763644	0.445079	NA
RN7SL62P	0	NA	#VALUE!	#VALUE!	NA	NA	NA	NA
ZYG11B	1061.34	-0.291799	0.816883	-1.22417	0.173575	-1.68111	0.092742	0.200471
RNU2-30P	0.118603	1.2101	2.31353	2.31353	4.07637	0.296857	0.766576	NA
RPS13P2	85.0879	0.335375	1.26171	1.26171	0.297057	1.12899	0.258901	0.419485
RNU6-969P	0	NA	#VALUE!	#VALUE!	NA	NA	NA	NA
ZYG11A	0	NA	#VALUE!	#VALUE!	NA	NA	NA	NA
ENSG00000242391	0	NA	#VALUE!	#VALUE!	NA	NA	NA	NA
ECHDC2	16.8088	-1.06574	0.477729	-2.09324	0.588705	-1.8103	0.0702485	0.163149
ENSG00000230953	0	NA	#VALUE!	#VALUE!	NA	NA	NA	NA
ENSG00000231866	0	NA	#VALUE!	#VALUE!	NA	NA	NA	NA
SCP2	679.965	-0.167301	0.890507	-1.12296	0.167212	-1.00053	0.317054	0.480238
ENSG00000264834	0.338977	2.13728	4.3993	4.3993	4.03274	0.52998	0.596126	NA
ENSG00000266188	0	NA	#VALUE!	#VALUE!	NA	NA	NA	NA
ENSG00000265815	0	NA	#VALUE!	#VALUE!	NA	NA	NA	NA
H3P2	0	NA	#VALUE!	#VALUE!	NA	NA	NA	NA
RRAS2P1	4.57822	-0.997624	0.500824	-1.99671	1.09588	-0.910339	0.362644	NA
TUBBP10	0.154303	-0.68522	0.621911	-1.60795	4.08047	-0.167927	0.866641	NA
PODN	0	NA	#VALUE!	#VALUE!	NA	NA	NA	NA
ENSG00000232993	0	NA	#VALUE!	#VALUE!	NA	NA	NA	NA
HIGD1AP11	0	NA	#VALUE!	#VALUE!	NA	NA	NA	NA
SLC1A7	0	NA	#VALUE!	#VALUE!	NA	NA	NA	NA
ENSG00000235563	0	NA	#VALUE!	#VALUE!	NA	NA	NA	NA
ENSG00000277397	0	NA	#VALUE!	#VALUE!	NA	NA	NA	NA
CPT2	398.033	0.519174	1.43313	1.43313	0.168838	3.07498	0.00210517	0.0117318
ENSG00000236723	5.3987	0.374557	1.29644	1.29644	1.10313	0.339539	0.734204	NA
CZIB	281.912	0.0405122	1.02848	1.02848	0.195036	0.207717	0.83545	0.90119
CZIB-DT	11.539	-0.0656847	0.955492	-1.04658	0.768087	-0.0855173	0.93185	0.959608
MAGOH	154.804	-0.59946	0.660001	-1.51515	0.245854	-2.43828	0.0147575	0.0510379
MAGOH-DT	10.8998	0.0599849	1.04245	1.04245	0.725584	0.0826712	0.934113	0.960901
LRP8	667.365	-0.342778	0.788521	-1.2682	0.164531	-2.08337	0.0372175	0.102368
ENSG00000234578	0	NA	#VALUE!	#VALUE!	NA	NA	NA	NA
ENSG00000228838	0	NA	#VALUE!	#VALUE!	NA	NA	NA	NA
ENSG00000232762	0	NA	#VALUE!	#VALUE!	NA	NA	NA	NA
LRP8-DT	0.135613	-0.68522	0.621911	-1.60795	4.08047	-0.167927	0.866641	NA
ENSG00000285954	0	NA	#VALUE!	#VALUE!	NA	NA	NA	NA
ENSG00000226938	0	NA	#VALUE!	#VALUE!	NA	NA	NA	NA
LINC02812	0	NA	#VALUE!	#VALUE!	NA	NA	NA	NA
SLC25A3P1	0.169488	1.29116	2.44724	2.44724	4.07343	0.31697	0.751266	NA
ENSG00000288527	0	NA	#VALUE!	#VALUE!	NA	NA	NA	NA
DMRTB1	0	NA	#VALUE!	#VALUE!	NA	NA	NA	NA
GLIS1	0.323398	-1.67498	0.31317	-3.19315	4.02987	-0.415641	0.677673	NA
RNU7-95P	0	NA	#VALUE!	#VALUE!	NA	NA	NA	NA
NDC1	1985.18	-0.506328	0.704012	-1.42043	0.153097	-3.30725	0.000942183	0.00638629
ENSG00000201003	0.323398	-1.67498	0.31317	-3.19315	4.02987	-0.415641	0.677673	NA
ENSG00000229687	0	NA	#VALUE!	#VALUE!	NA	NA	NA	NA
YIPF1	222.07	0.166669	1.12246	1.12246	0.253112	0.658481	0.510229	0.663097
DIO1	0	NA	#VALUE!	#VALUE!	NA	NA	NA	NA
HSPB11	1056.97	-0.892787	0.538573	-1.85676	0.149859	-5.9575	2.56119e-09	2.90446e-07
LRRC42	873.486	-0.155069	0.89809	-1.11347	0.173063	-0.896025	0.370239	0.535449
HNRNPA3P12	0.323398	-1.67498	0.31317	-3.19315	4.02987	-0.415641	0.677673	NA
LDLRAD1	23.3197	1.54164	2.91124	2.91124	0.558105	2.76227	0.0057401	0.0249301
TMEM59	2985.8	-0.0243422	0.983269	-1.01702	0.143595	-0.169519	0.865388	0.920338
ENSG00000280378	4.86413	-0.87167	0.546514	-1.82978	1.10551	-0.788478	0.430417	NA
TCEANC2	138.228	0.0163598	1.0114	1.0114	0.238261	0.0686634	0.945258	0.967187
MIR4781	0	NA	#VALUE!	#VALUE!	NA	NA	NA	NA
ENSG00000225183	0.568538	-2.50989	0.175569	-5.69576	3.33553	-0.752471	0.451768	NA
ENSG00000279049	0	NA	#VALUE!	#VALUE!	NA	NA	NA	NA
ENSG00000256407	0	NA	#VALUE!	#VALUE!	NA	NA	NA	NA
CDCP2	0.237207	1.7954	3.47113	3.47113	4.05144	0.443153	0.657655	NA
ENSG00000280425	0	NA	#VALUE!	#VALUE!	NA	NA	NA	NA
CYB5RL	68.2354	-0.157656	0.89648	-1.11547	0.299884	-0.525723	0.59908	0.736289
MRPL37	718.308	0.22293	1.1671	1.1671	0.157573	1.41477	0.157136	0.296045
SSBP3	44.9992	0.474835	1.38976	1.38976	0.40131	1.18321	0.236725	0.394301
SSBP3-AS1	0	NA	#VALUE!	#VALUE!	NA	NA	NA	NA
ENSG00000225632	0	NA	#VALUE!	#VALUE!	NA	NA	NA	NA
ENSG00000232245	0	NA	#VALUE!	#VALUE!	NA	NA	NA	NA
ENSG00000287582	0	NA	#VALUE!	#VALUE!	NA	NA	NA	NA
LINC02784	0	NA	#VALUE!	#VALUE!	NA	NA	NA	NA
ENSG00000237173	0	NA	#VALUE!	#VALUE!	NA	NA	NA	NA
HNRNPA1P63	0	NA	#VALUE!	#VALUE!	NA	NA	NA	NA
ACOT11	108.512	0.879367	1.83957	1.83957	0.34299	2.56383	0.0103524	0.0390484
FAM151A	0	NA	#VALUE!	#VALUE!	NA	NA	NA	NA
ENSG00000230728	0	NA	#VALUE!	#VALUE!	NA	NA	NA	NA
MROH7	0	NA	#VALUE!	#VALUE!	NA	NA	NA	NA
MROH7-TTC4	0	NA	#VALUE!	#VALUE!	NA	NA	NA	NA
TTC4	14.1353	0.489664	1.40412	1.40412	0.644863	0.759331	0.447655	0.60894
PARS2	104.898	0.712611	1.63877	1.63877	0.265822	2.68078	0.00734502	0.0299684
TTC22	0	NA	#VALUE!	#VALUE!	NA	NA	NA	NA
ENSG00000237453	0.135613	-0.68522	0.621911	-1.60795	4.08047	-0.167927	0.866641	NA
LEXM	0.308607	-1.61597	0.326244	-3.06519	4.03493	-0.400496	0.688791	NA
DHCR24	3305.25	0.138464	1.10073	1.10073	0.158198	0.875255	0.381435	0.546489
ENSG00000287724	0	NA	#VALUE!	#VALUE!	NA	NA	NA	NA
ENSG00000242396	0.49328	1.17522	2.25828	2.25828	3.59316	0.327072	0.743613	NA
DHCR24-DT	4.41934	-0.177797	0.884052	-1.13116	1.09984	-0.161657	0.871576	NA
ENSG00000284601	0.271226	-1.45461	0.364855	-2.74082	4.04982	-0.359178	0.719462	NA
TMEM61	4.96436	-1.35324	0.391413	-2.55485	1.12679	-1.20097	0.229763	NA
ENSG00000233271	0	NA	#VALUE!	#VALUE!	NA	NA	NA	NA
BSND	0.338977	2.13728	4.3993	4.3993	4.03274	0.52998	0.596126	NA
PCSK9	90.6243	0.683431	1.60595	1.60595	0.275353	2.48201	0.0130642	0.0466124
USP24	686.943	-0.513451	0.700545	-1.42746	0.171298	-2.99742	0.00272279	0.0142099
MIR4422HG	0.647584	0.246562	1.18638	1.18638	3.23475	0.0762231	0.939242	NA
GYG1P3	0	NA	#VALUE!	#VALUE!	NA	NA	NA	NA
MIR4422	0	NA	#VALUE!	#VALUE!	NA	NA	NA	NA
ENSG00000234810	0	NA	#VALUE!	#VALUE!	NA	NA	NA	NA
GOT2P1	0	NA	#VALUE!	#VALUE!	NA	NA	NA	NA
MTCO2P34	0	NA	#VALUE!	#VALUE!	NA	NA	NA	NA
RN7SKP291	0.474413	2.57943	5.97703	5.97703	3.92478	0.657217	0.511042	NA
RNU6-830P	0	NA	#VALUE!	#VALUE!	NA	NA	NA	NA
LINC01755	0	NA	#VALUE!	#VALUE!	NA	NA	NA	NA
LINC01753	0	NA	#VALUE!	#VALUE!	NA	NA	NA	NA
PIGQP1	0	NA	#VALUE!	#VALUE!	NA	NA	NA	NA
ENSG00000235612	0	NA	#VALUE!	#VALUE!	NA	NA	NA	NA
ENSG00000260971	1.09123	1.1717	2.25276	2.25276	2.50426	0.46788	0.63987	NA
ENSG00000284686	2.04038	0.370289	1.29261	1.29261	1.64406	0.225228	0.821802	NA
RPSAP20	0	NA	#VALUE!	#VALUE!	NA	NA	NA	NA
LINC01767	0.545813	-0.0835365	0.943741	-1.05961	3.44154	-0.024273	0.980635	NA
PLPP3	95.4151	0.263633	1.2005	1.2005	0.272262	0.968305	0.332892	0.497074
RPL21P23	0	NA	#VALUE!	#VALUE!	NA	NA	NA	NA
RPL23AP85	0	NA	#VALUE!	#VALUE!	NA	NA	NA	NA
ENSG00000225475	7.34168	0.569347	1.48385	1.48385	0.916775	0.621033	0.534578	NA
PRKAA2	0	NA	#VALUE!	#VALUE!	NA	NA	NA	NA
FYB2	0	NA	#VALUE!	#VALUE!	NA	NA	NA	NA
ENSG00000229913	0	NA	#VALUE!	#VALUE!	NA	NA	NA	NA
C8A	0	NA	#VALUE!	#VALUE!	NA	NA	NA	NA
C8B	0	NA	#VALUE!	#VALUE!	NA	NA	NA	NA
ENSG00000236341	0	NA	#VALUE!	#VALUE!	NA	NA	NA	NA
DAB1	0	NA	#VALUE!	#VALUE!	NA	NA	NA	NA
ENSG00000227935	0	NA	#VALUE!	#VALUE!	NA	NA	NA	NA
RPS20P5	0.338977	2.13728	4.3993	4.3993	4.03274	0.52998	0.596126	NA
DAB1-AS1	0	NA	#VALUE!	#VALUE!	NA	NA	NA	NA
HNRNPA1P6	0	NA	#VALUE!	#VALUE!	NA	NA	NA	NA
RPS26P15	0	NA	#VALUE!	#VALUE!	NA	NA	NA	NA
ENSG00000235038	0	NA	#VALUE!	#VALUE!	NA	NA	NA	NA
ENSG00000230546	0	NA	#VALUE!	#VALUE!	NA	NA	NA	NA
ENSG00000233216	0	NA	#VALUE!	#VALUE!	NA	NA	NA	NA
OMA1	263.131	0.117967	1.0852	1.0852	0.196305	0.600938	0.547881	0.6931
ENSG00000286918	0	NA	#VALUE!	#VALUE!	NA	NA	NA	NA
ENSG00000270209	0	NA	#VALUE!	#VALUE!	NA	NA	NA	NA
RN7SL713P	0	NA	#VALUE!	#VALUE!	NA	NA	NA	NA
TACSTD2	192.538	-1.53615	0.344803	-2.9002	0.233132	-6.58921	4.42185e-11	9.23079e-09
ENSG00000185839	18.603	0.432566	1.34963	1.34963	0.565557	0.764849	0.444361	0.60577
MYSM1	304.343	-0.793475	0.576953	-1.73324	0.255924	-3.10044	0.00193236	0.010963
ENSG00000283445	0	NA	#VALUE!	#VALUE!	NA	NA	NA	NA
JUN	53.6098	-0.458122	0.727933	-1.37375	0.334832	-1.36822	0.171245	0.314711
LINC01135	18.4151	-0.423461	0.745634	-1.34114	0.711346	-0.595295	0.551646	0.696407
ENSG00000272226	0.508432	0.0682928	1.04848	1.04848	3.53547	0.0193165	0.984589	NA
ENSG00000231740	0	NA	#VALUE!	#VALUE!	NA	NA	NA	NA
LINC02777	14.2454	1.01626	2.02267	2.02267	0.68658	1.48017	0.138827	0.272014
LINC01358	0	NA	#VALUE!	#VALUE!	NA	NA	NA	NA
PHBP3	0.847409	1.10931	2.15742	2.15742	2.669	0.415625	0.677684	NA
ENSG00000241042	0	NA	#VALUE!	#VALUE!	NA	NA	NA	NA
ENSG00000235215	0	NA	#VALUE!	#VALUE!	NA	NA	NA	NA
FGGY-DT	7.29127	1.12089	2.17481	2.17481	0.901221	1.24375	0.213593	NA
ENSG00000270457	0	NA	#VALUE!	#VALUE!	NA	NA	NA	NA
FGGY	92.2373	0.856174	1.81023	1.81023	0.275219	3.11088	0.00186532	0.0106947
MIR4711	0	NA	#VALUE!	#VALUE!	NA	NA	NA	NA
ENSG00000226883	0	NA	#VALUE!	#VALUE!	NA	NA	NA	NA
HOOK1	1075.31	-1.08219	0.472311	-2.11725	0.197365	-5.48321	4.1768e-08	2.82912e-06
CYP2J2	747.016	0.770697	1.70609	1.70609	0.151634	5.08261	3.72286e-07	1.58551e-05
RN7SL475P	0	NA	#VALUE!	#VALUE!	NA	NA	NA	NA
C1orf87	0	NA	#VALUE!	#VALUE!	NA	NA	NA	NA
PGBD4P8	0	NA	#VALUE!	#VALUE!	NA	NA	NA	NA
LINC02778	0.299173	1.29116	2.44724	2.44724	4.07343	0.31697	0.751266	NA
LINC01748	107.841	-0.116796	0.922233	-1.08432	0.29196	-0.400042	0.689126	0.801253
ENSG00000231252	4.01905	-2.09845	0.233509	-4.28249	1.30656	-1.60608	0.108256	NA
NFIA	1763.47	-0.430382	0.742065	-1.34759	0.235944	-1.82409	0.0681391	0.159354
NFIA-AS2	3.91181	0.312179	1.24158	1.24158	1.2951	0.241046	0.809519	NA
NFIA-AS1	0	NA	#VALUE!	#VALUE!	NA	NA	NA	NA
ENSG00000284808	0	NA	#VALUE!	#VALUE!	NA	NA	NA	NA
ENSG00000287224	0	NA	#VALUE!	#VALUE!	NA	NA	NA	NA
ENSG00000223920	0	NA	#VALUE!	#VALUE!	NA	NA	NA	NA
TM2D1	164.912	-0.164378	0.892313	-1.12068	0.225336	-0.729481	0.465707	0.624968
PATJ-DT	1.06904	-0.188752	0.877364	-1.13978	2.42223	-0.0779249	0.937888	NA
PATJ	1493.38	-0.0681395	0.953867	-1.04836	0.144299	-0.472212	0.636776	0.763675
RNU6-414P	0	NA	#VALUE!	#VALUE!	NA	NA	NA	NA
RNU6-1177P	0.442001	-0.738648	0.599301	-1.66861	3.74282	-0.197351	0.843553	NA
LAMTOR5P1	1.56561	-1.75573	0.296123	-3.37697	1.99136	-0.881675	0.377952	NA
RN7SL180P	1.22037	-0.904749	0.534126	-1.87222	2.36464	-0.382616	0.702004	NA
MIR3116-1	0.118603	1.2101	2.31353	2.31353	4.07637	0.296857	0.766576	NA
MIR3116-2	0	NA	#VALUE!	#VALUE!	NA	NA	NA	NA
PIGPP2	0	NA	#VALUE!	#VALUE!	NA	NA	NA	NA
RPS15AP7	0	NA	#VALUE!	#VALUE!	NA	NA	NA	NA
L1TD1	0	NA	#VALUE!	#VALUE!	NA	NA	NA	NA
ENSG00000237227	0	NA	#VALUE!	#VALUE!	NA	NA	NA	NA
KANK4	2.27759	0.671598	1.59284	1.59284	1.5576	0.431174	0.666342	NA
RNU6-371P	0	NA	#VALUE!	#VALUE!	NA	NA	NA	NA
USP1	1174.23	-0.751942	0.593804	-1.68406	0.174297	-4.31413	1.60232e-05	0.000291485
DOCK7	971.188	-0.40364	0.755948	-1.32284	0.167436	-2.41072	0.0159211	0.0541795
ENSG00000270549	0	NA	#VALUE!	#VALUE!	NA	NA	NA	NA
ANGPTL3	0	NA	#VALUE!	#VALUE!	NA	NA	NA	NA
ENSG00000278967	0	NA	#VALUE!	#VALUE!	NA	NA	NA	NA
ENSG00000213703	1.257	-1.33304	0.39693	-2.51934	2.32417	-0.573556	0.566268	NA
DOCK7-DT	1.19297	-0.193885	0.874248	-1.14384	2.38525	-0.0812851	0.935215	NA
ATG4C	192.173	-0.425301	0.744683	-1.34285	0.245815	-1.73017	0.0836	0.185527
ENSG00000234318	1.14416	1.37927	2.60136	2.60136	2.42741	0.568205	0.569896	NA
ENSG00000237163	0	NA	#VALUE!	#VALUE!	NA	NA	NA	NA
LINC01739	0	NA	#VALUE!	#VALUE!	NA	NA	NA	NA
ENSG00000286455	0	NA	#VALUE!	#VALUE!	NA	NA	NA	NA
ENSG00000227485	0	NA	#VALUE!	#VALUE!	NA	NA	NA	NA
ENSG00000229225	0	NA	#VALUE!	#VALUE!	NA	NA	NA	NA
ENSG00000203605	0	NA	#VALUE!	#VALUE!	NA	NA	NA	NA
LINC00466	0.237207	1.7954	3.47113	3.47113	4.05144	0.443153	0.657655	NA
RNA5SP49	0	NA	#VALUE!	#VALUE!	NA	NA	NA	NA
ENSG00000228734	0	NA	#VALUE!	#VALUE!	NA	NA	NA	NA
RPSAP65	0	NA	#VALUE!	#VALUE!	NA	NA	NA	NA
FOXD3-AS1	0.237207	1.7954	3.47113	3.47113	4.05144	0.443153	0.657655	NA
FOXD3	0	NA	#VALUE!	#VALUE!	NA	NA	NA	NA
MIR6068	0	NA	#VALUE!	#VALUE!	NA	NA	NA	NA
ENSG00000236674	0	NA	#VALUE!	#VALUE!	NA	NA	NA	NA
ALG6	181.015	-0.317545	0.802434	-1.24621	0.235972	-1.34569	0.178403	0.324633
ITGB3BP	247.161	-0.258567	0.835918	-1.19629	0.200603	-1.28895	0.197416	0.347829
ENSG00000286429	0.646796	-2.67895	0.156155	-6.40389	3.48721	-0.768222	0.442355	NA
EFCAB7	61.4168	-0.533911	0.69068	-1.44785	0.329486	-1.62044	0.105139	0.220784
RN7SL488P	0	NA	#VALUE!	#VALUE!	NA	NA	NA	NA
RNU7-123P	0	NA	#VALUE!	#VALUE!	NA	NA	NA	NA
DLEU2L	8.54517	-0.547531	0.68419	-1.46158	0.829414	-0.660142	0.509163	NA
ENSG00000276884	0	NA	#VALUE!	#VALUE!	NA	NA	NA	NA
ENSG00000278287	0	NA	#VALUE!	#VALUE!	NA	NA	NA	NA
ENSG00000277565	0	NA	#VALUE!	#VALUE!	NA	NA	NA	NA
ENSG00000275823	0	NA	#VALUE!	#VALUE!	NA	NA	NA	NA
ENSG00000277689	0	NA	#VALUE!	#VALUE!	NA	NA	NA	NA
ENSG00000274199	0	NA	#VALUE!	#VALUE!	NA	NA	NA	NA
PGM1	582.726	0.155716	1.11397	1.11397	0.176368	0.882904	0.377288	0.542461
RN7SL130P	0.47459	1.17527	2.25836	2.25836	3.64548	0.322392	0.747156	NA
ROR1	171.143	-0.298289	0.813216	-1.22969	0.223348	-1.33554	0.181701	0.328522
ENSG00000177452	0.869572	0.966022	1.95345	1.95345	2.93088	0.329602	0.741701	NA
CFL1P3	0	NA	#VALUE!	#VALUE!	NA	NA	NA	NA
RNU6-809P	0	NA	#VALUE!	#VALUE!	NA	NA	NA	NA
ROR1-AS1	0	NA	#VALUE!	#VALUE!	NA	NA	NA	NA
ENSG00000284928	0	NA	#VALUE!	#VALUE!	NA	NA	NA	NA
UBE2U	0	NA	#VALUE!	#VALUE!	NA	NA	NA	NA
RNU7-62P	0	NA	#VALUE!	#VALUE!	NA	NA	NA	NA
CACHD1	116.572	0.0236412	1.01652	1.01652	0.251804	0.0938872	0.925199	0.956677
MIR4794	0	NA	#VALUE!	#VALUE!	NA	NA	NA	NA
RAVER2	468.941	-0.370164	0.773695	-1.2925	0.172342	-2.14785	0.0317259	0.0912783
JAK1	1881.56	-0.101202	0.932256	-1.07267	0.141346	-0.715987	0.474	0.633359
ENSG00000234784	0	NA	#VALUE!	#VALUE!	NA	NA	NA	NA
ENSG00000233877	0	NA	#VALUE!	#VALUE!	NA	NA	NA	NA
LINC01359	1.04257	0.242784	1.18327	1.18327	2.5287	0.0960113	0.923512	NA
SLC2A3P2	0.237207	1.7954	3.47113	3.47113	4.05144	0.443153	0.657655	NA
ENSG00000272506	0	NA	#VALUE!	#VALUE!	NA	NA	NA	NA
RNU6-1176P	0	NA	#VALUE!	#VALUE!	NA	NA	NA	NA
MIR3671	1.06515	1.2437	2.36805	2.36805	2.38299	0.521907	0.601735	NA
MIR101-1	0	NA	#VALUE!	#VALUE!	NA	NA	NA	NA
ENSG00000288804	4.38416	-0.433797	0.740311	-1.35078	1.23141	-0.352276	0.724632	NA
ENSG00000235804	0	NA	#VALUE!	#VALUE!	NA	NA	NA	NA
MRPS21P1	0	NA	#VALUE!	#VALUE!	NA	NA	NA	NA
AK4	156.921	-0.558514	0.679001	-1.47275	0.237495	-2.35169	0.0186884	0.0614296
RPS29P7	0	NA	#VALUE!	#VALUE!	NA	NA	NA	NA
DNAJC6	12.2449	0.01041	1.00724	1.00724	0.670516	0.0155254	0.987613	0.992352
ENSG00000229294	0	NA	#VALUE!	#VALUE!	NA	NA	NA	NA
COX6CP13	0	NA	#VALUE!	#VALUE!	NA	NA	NA	NA
RNU2-15P	0	NA	#VALUE!	#VALUE!	NA	NA	NA	NA
LEPROT	313.332	-0.400003	0.757857	-1.31951	0.211757	-1.88897	0.058896	0.143072
LEPR	65.7563	0.0097964	1.00681	1.00681	0.374371	0.0261676	0.979124	0.987812
ENSG00000237852	0	NA	#VALUE!	#VALUE!	NA	NA	NA	NA
ENSG00000224570	0	NA	#VALUE!	#VALUE!	NA	NA	NA	NA
ENSG00000285079	0	NA	#VALUE!	#VALUE!	NA	NA	NA	NA
RN7SL854P	0	NA	#VALUE!	#VALUE!	NA	NA	NA	NA
PDE4B	3.62164	0.562976	1.47731	1.47731	1.30439	0.431601	0.666032	NA
PDE4B-AS1	0	NA	#VALUE!	#VALUE!	NA	NA	NA	NA
RNU4-88P	0	NA	#VALUE!	#VALUE!	NA	NA	NA	NA
SGIP1	0.921744	0.76885	1.70391	1.70391	2.86848	0.268034	0.788673	NA
MIR3117	0	NA	#VALUE!	#VALUE!	NA	NA	NA	NA
ENSG00000248458	0	NA	#VALUE!	#VALUE!	NA	NA	NA	NA
DYNLT5	0	NA	#VALUE!	#VALUE!	NA	NA	NA	NA
INSL5	0	NA	#VALUE!	#VALUE!	NA	NA	NA	NA
DNAI4	49.1308	0.0851648	1.06081	1.06081	0.364643	0.233557	0.815329	0.889056
ENSG00000231080	0	NA	#VALUE!	#VALUE!	NA	NA	NA	NA
MIER1	439.517	-0.927906	0.525621	-1.90251	0.235293	-3.94363	8.02579e-05	0.000983643
ENSG00000289394	5.79345	-0.508668	0.702871	-1.42274	0.944934	-0.538311	0.590362	NA
SLC35D1	197.268	-0.346024	0.786749	-1.27105	0.219983	-1.57296	0.115729	0.237423
C1orf141	0.308607	-1.61597	0.326244	-3.06519	4.03493	-0.400496	0.688791	NA
ENSG00000252433	0	NA	#VALUE!	#VALUE!	NA	NA	NA	NA
ENSG00000275678	1.0506	3.71958	13.1736	13.1736	2.62399	1.41753	0.156328	NA
IL23R	1.78473	2.38801	5.23434	5.23434	1.9406	1.23055	0.218491	NA
RNU6-586P	0	NA	#VALUE!	#VALUE!	NA	NA	NA	NA
RNU4ATAC4P	0	NA	#VALUE!	#VALUE!	NA	NA	NA	NA
DNAJB6P4	0	NA	#VALUE!	#VALUE!	NA	NA	NA	NA
IL12RB2	0.237207	1.7954	3.47113	3.47113	4.05144	0.443153	0.657655	NA
SERBP1	2909.63	-0.814099	0.568764	-1.7582	0.198385	-4.10363	4.06712e-05	0.00058707
RNU6-387P	0	NA	#VALUE!	#VALUE!	NA	NA	NA	NA
LINC01702	0	NA	#VALUE!	#VALUE!	NA	NA	NA	NA
RNU6-1031P	0	NA	#VALUE!	#VALUE!	NA	NA	NA	NA
ENSG00000238139	0	NA	#VALUE!	#VALUE!	NA	NA	NA	NA
RN7SL392P	0	NA	#VALUE!	#VALUE!	NA	NA	NA	NA
HNRNPCP9	0	NA	#VALUE!	#VALUE!	NA	NA	NA	NA
GADD45A	127.24	0.375885	1.29764	1.29764	0.245191	1.53303	0.125269	0.251723
GNG12	1253.95	-0.340957	0.789517	-1.2666	0.176828	-1.92819	0.0538318	0.1342
RNU7-80P	0.460872	0.326586	1.25404	1.25404	3.71947	0.0878045	0.930032	NA
GNG12-AS1	0.711796	1.89477	3.71863	3.71863	2.85826	0.662911	0.507388	NA
ENSG00000235055	0	NA	#VALUE!	#VALUE!	NA	NA	NA	NA
DIRAS3	2.58583	-0.411553	0.751814	-1.33012	1.45587	-0.282685	0.777418	NA
ARL5AP3	0	NA	#VALUE!	#VALUE!	NA	NA	NA	NA
WLS	655.241	0.209612	1.15638	1.15638	0.154106	1.36017	0.173775	0.318167
CTBP2P8	1.45522	1.89578	3.72124	3.72124	2.26502	0.836983	0.402602	NA
MIR1262	0	NA	#VALUE!	#VALUE!	NA	NA	NA	NA
RPS7P4	3.23342	0.411494	1.33006	1.33006	1.27906	0.321715	0.747669	NA
COX6B1P7	0	NA	#VALUE!	#VALUE!	NA	NA	NA	NA
ELOCP18	0	NA	#VALUE!	#VALUE!	NA	NA	NA	NA
ENSG00000229440	0	NA	#VALUE!	#VALUE!	NA	NA	NA	NA
RPE65	0	NA	#VALUE!	#VALUE!	NA	NA	NA	NA
DEPDC1	1251.35	-0.672953	0.627221	-1.59433	0.188571	-3.5687	0.000358754	0.00303951
ENSG00000233589	0.271226	-1.45461	0.364855	-2.74082	4.04982	-0.359178	0.719462	NA
DEPDC1-AS1	2.19139	1.55797	2.9444	2.9444	1.72062	0.90547	0.365216	NA
TXNP2	0	NA	#VALUE!	#VALUE!	NA	NA	NA	NA
ENSG00000285041	0	NA	#VALUE!	#VALUE!	NA	NA	NA	NA
ENSG00000285407	0	NA	#VALUE!	#VALUE!	NA	NA	NA	NA
ENSG00000285473	0	NA	#VALUE!	#VALUE!	NA	NA	NA	NA
LINC01707	0	NA	#VALUE!	#VALUE!	NA	NA	NA	NA
LINC02791	0	NA	#VALUE!	#VALUE!	NA	NA	NA	NA
LINC01758	0	NA	#VALUE!	#VALUE!	NA	NA	NA	NA
ENSG00000287453	0	NA	#VALUE!	#VALUE!	NA	NA	NA	NA
LRRC7	0	NA	#VALUE!	#VALUE!	NA	NA	NA	NA
SGO1P1	0	NA	#VALUE!	#VALUE!	NA	NA	NA	NA
ENSG00000287283	0	NA	#VALUE!	#VALUE!	NA	NA	NA	NA
RN7SL538P	0	NA	#VALUE!	#VALUE!	NA	NA	NA	NA
PIN1P1	0	NA	#VALUE!	#VALUE!	NA	NA	NA	NA
LRRC7-AS1	0	NA	#VALUE!	#VALUE!	NA	NA	NA	NA
LRRC40	350.875	-0.936037	0.522667	-1.91326	0.229544	-4.07781	4.54611e-05	0.00063736
RN7SL242P	0.921744	0.76885	1.70391	1.70391	2.86848	0.268034	0.788673	NA
SRSF11	1276.29	-0.8402	0.558566	-1.7903	0.208345	-4.03272	5.51341e-05	0.000732857
ENSG00000228988	0.271226	-1.45461	0.364855	-2.74082	4.04982	-0.359178	0.719462	NA
ANKRD13C	420.497	-0.656812	0.634278	-1.5766	0.188825	-3.47842	0.00050438	0.00397079
HHLA3	6.44328	-0.229116	0.853158	-1.17212	0.906381	-0.252781	0.800438	NA
HHLA3-AS1	0.617214	-2.61751	0.162949	-6.1369	3.5485	-0.737638	0.460735	NA
CTH	83.3688	0.0675472	1.04793	1.04793	0.28708	0.235291	0.813983	0.887969
ENSG00000271992	2.21115	0.467527	1.38274	1.38274	1.58838	0.294342	0.768497	NA
CHORDC1P5	0	NA	#VALUE!	#VALUE!	NA	NA	NA	NA
CASP3P1	0.338977	2.13728	4.3993	4.3993	4.03274	0.52998	0.596126	NA
LINC01788	0	NA	#VALUE!	#VALUE!	NA	NA	NA	NA
ENSG00000226208	0	NA	#VALUE!	#VALUE!	NA	NA	NA	NA
PTGER3	0.271226	-1.45461	0.364855	-2.74082	4.04982	-0.359178	0.719462	NA
ENSG00000235782	0	NA	#VALUE!	#VALUE!	NA	NA	NA	NA
ENSG00000269933	0	NA	#VALUE!	#VALUE!	NA	NA	NA	NA
ZRANB2-AS1	0	NA	#VALUE!	#VALUE!	NA	NA	NA	NA
ZRANB2	378.318	-1.13054	0.456744	-2.18941	0.265341	-4.26072	2.03772e-05	0.000352081
MIR186	2.54968	-1.15015	0.450579	-2.21937	1.65503	-0.694942	0.487092	NA
ZRANB2-DT	7.76285	0.0560398	1.03961	1.03961	0.986379	0.0568136	0.954694	NA
ENSG00000226324	0	NA	#VALUE!	#VALUE!	NA	NA	NA	NA
NEGR1	0.323398	-1.67498	0.31317	-3.19315	4.02987	-0.415641	0.677673	NA
ENSG00000231985	0	NA	#VALUE!	#VALUE!	NA	NA	NA	NA
ENSG00000271618	0	NA	#VALUE!	#VALUE!	NA	NA	NA	NA
NEGR1-IT1	0	NA	#VALUE!	#VALUE!	NA	NA	NA	NA
GDI2P2	7.08655	-0.393522	0.761269	-1.3136	0.898119	-0.438163	0.661268	NA
ENSG00000286863	0	NA	#VALUE!	#VALUE!	NA	NA	NA	NA
RPL31P12	1.00339	1.25189	2.38154	2.38154	2.49967	0.500823	0.616496	NA
ENSG00000225087	0	NA	#VALUE!	#VALUE!	NA	NA	NA	NA
RNU6-1246P	0	NA	#VALUE!	#VALUE!	NA	NA	NA	NA
LINC02796	0	NA	#VALUE!	#VALUE!	NA	NA	NA	NA
LINC02797	0	NA	#VALUE!	#VALUE!	NA	NA	NA	NA
ENSG00000280317	0	NA	#VALUE!	#VALUE!	NA	NA	NA	NA
KRT8P21	0	NA	#VALUE!	#VALUE!	NA	NA	NA	NA
RN7SKP19	0	NA	#VALUE!	#VALUE!	NA	NA	NA	NA
LINC01360	0	NA	#VALUE!	#VALUE!	NA	NA	NA	NA
LINC02238	0	NA	#VALUE!	#VALUE!	NA	NA	NA	NA
RNA5SP50	0	NA	#VALUE!	#VALUE!	NA	NA	NA	NA
[truncated: 58,348 more rows]

## Sheet: pval_adj_005
Gene	baseMean	log2FoldChange	FoldChange	Fold-Change	lfcSE	stat	pvalue	padj
COL14A1	98.3424	-9.9374	0.00101987	-980.521	1.2062	-8.23864	1.74184e-16	1.1674e-13
TRPS1	31.1018	-6.51895	0.0109044	-91.7062	1.07832	-6.04548	1.4897e-09	1.89561e-07
HSP90AA2P	25.7539	-2.63408	0.161088	-6.20778	0.545426	-4.82939	1.36951e-06	4.2226e-05
CACNB4	43.5854	-2.61093	0.163694	-6.10897	0.436786	-5.9776	2.26452e-09	2.64554e-07
MYH15	24.7763	-2.52148	0.174164	-5.7417	0.549238	-4.59086	4.41414e-06	0.000108328
ZNF256	11.3632	-2.47158	0.180293	-5.54653	0.843304	-2.93083	0.00338054	0.0167111
VGLL3	20.5202	-2.4507	0.182921	-5.46683	0.642884	-3.81205	0.00013782	0.00144683
CHSY3	37.1868	-2.41309	0.187753	-5.32614	0.448843	-5.37625	7.60541e-08	4.72426e-06
DOCK10	15.0063	-2.38304	0.191705	-5.21636	0.695922	-3.42429	0.000616397	0.00460634
B3GALT5	12.3771	-2.20872	0.216326	-4.62265	0.792713	-2.78628	0.00533168	0.0236489
ENSG00000266900	12.4344	-2.13626	0.227469	-4.39621	0.818842	-2.60888	0.00908389	0.0352644
CAV1	165.794	-2.08589	0.23555	-4.24538	0.26517	-7.86625	3.65423e-15	1.60458e-12
ENSG00000273284	16.0613	-1.93898	0.260802	-3.83433	0.653135	-2.96872	0.00299044	0.0151654
LINC02474	47.3082	-1.91802	0.264618	-3.77903	0.437524	-4.3838	1.16626e-05	0.000230935
NAV3	41.6765	-1.88361	0.271004	-3.68998	0.441352	-4.26783	1.97384e-05	0.000346211
CPM	16.5973	-1.88047	0.271594	-3.68196	0.646804	-2.90733	0.00364526	0.0176632
MIR222HG	45.5677	-1.86895	0.273772	-3.65268	0.392007	-4.76766	1.86381e-06	5.3908e-05
CCDC88A	191.194	-1.83448	0.280393	-3.56643	0.252663	-7.26058	3.85425e-13	1.36333e-10
POLR3G	229.677	-1.81001	0.285189	-3.50644	0.251656	-7.19238	6.36709e-13	2.07894e-10
ZNF718	39.3637	-1.7966	0.287851	-3.47402	0.458861	-3.91535	9.02717e-05	0.00107131
TENM3-AS1	20.0222	-1.78711	0.289752	-3.45123	0.554645	-3.22208	0.00127264	0.00809484
HSP90AA1	8294.75	-1.74999	0.297304	-3.36356	0.19432	-9.00569	2.14317e-19	2.48101e-16
CLDND1	1124.82	-1.74131	0.299098	-3.34338	0.212552	-8.19237	2.56122e-16	1.63073e-13
ITGB8	93.1127	-1.73716	0.299959	-3.33379	0.310932	-5.58696	2.31082e-08	1.78339e-06
CXCL8	25.9894	-1.72447	0.30261	-3.30459	0.530347	-3.25159	0.00114762	0.00745599
FBN1	21.735	-1.72426	0.302653	-3.30412	0.579361	-2.97615	0.00291895	0.0148977
SGO2	274.541	-1.72424	0.302659	-3.30405	0.291265	-5.91982	3.22294e-09	3.44882e-07
TENM3	288.384	-1.72235	0.303055	-3.29973	0.192455	-8.94934	3.57604e-19	3.79477e-16
HCCS-DT	15.3132	-1.70194	0.307372	-3.25339	0.663028	-2.56692	0.0102605	0.0387707
RBMS1	203.59	-1.62999	0.32309	-3.09511	0.225657	-7.22333	5.07308e-13	1.70002e-10
UCA1	40.0831	-1.61441	0.326599	-3.06186	0.407572	-3.96103	7.46264e-05	0.000928927
MYBL1	68.8952	-1.61235	0.327064	-3.0575	0.382415	-4.21624	2.4841e-05	0.000409041
AKAP12	30.9276	-1.6063	0.32844	-3.04469	0.45765	-3.50988	0.000448309	0.0036286
ZEB1-AS1	26.1944	-1.58939	0.332312	-3.00922	0.543674	-2.92342	0.00346207	0.0169823
PPP1R14C	42.8591	-1.58655	0.332966	-3.00331	0.390903	-4.05868	4.93501e-05	0.000670869
ARL17A	17.3158	-1.585	0.333325	-3.00007	0.633315	-2.5027	0.012325	0.044587
ASPM	1161.23	-1.57824	0.33489	-2.98606	0.23204	-6.80159	1.03469e-11	2.58347e-09
ENSG00000289357	43.9851	-1.56836	0.337192	-2.96567	0.41714	-3.75978	0.00017006	0.00169448
SLC36A4	45.6123	-1.56139	0.338826	-2.95137	0.378109	-4.12946	3.6362e-05	0.00054603
PADI1	22.3159	-1.55373	0.340629	-2.93575	0.51929	-2.99202	0.00277135	0.0143373
ENSG00000289396	20.7722	-1.54003	0.343879	-2.908	0.614695	-2.50535	0.0122329	0.0443105
TACSTD2	192.538	-1.53615	0.344803	-2.9002	0.233132	-6.58921	4.42185e-11	9.23079e-09
ZNF430	25.8318	-1.51423	0.350083	-2.85646	0.564449	-2.68267	0.00730375	0.0298287
CA2	202.902	-1.51383	0.35018	-2.85568	0.219403	-6.89977	5.20876e-12	1.35364e-09
NBEA	136.143	-1.49025	0.355951	-2.80938	0.257624	-5.78459	7.26886e-09	6.65911e-07
CHORDC1	447.061	-1.45398	0.365013	-2.73963	0.243433	-5.97281	2.332e-09	2.67529e-07
SESTD1	92.4026	-1.44998	0.366026	-2.73205	0.282468	-5.13326	2.84766e-07	1.27236e-05
SCIN	105.682	-1.44741	0.36668	-2.72718	0.278912	-5.18949	2.10876e-07	1.04486e-05
KIF20B	886.112	-1.44374	0.367614	-2.72024	0.228674	-6.31351	2.72769e-10	4.82422e-08
INHBB	135.611	-1.42202	0.373189	-2.67961	0.256573	-5.54236	2.98425e-08	2.18399e-06
ARL5B	1069.42	-1.4174	0.374386	-2.67104	0.23579	-6.01127	1.84072e-09	2.23236e-07
CWF19L2	143.636	-1.39782	0.379503	-2.63503	0.30624	-4.56445	5.00815e-06	0.000118981
HSPA1B	279.543	-1.39309	0.380749	-2.6264	0.284558	-4.89562	9.7997e-07	3.25821e-05
DNAJB4	163.663	-1.39014	0.381528	-2.62104	0.254296	-5.46661	4.58719e-08	3.04236e-06
ENSG00000273373	54.7776	-1.37988	0.38425	-2.60247	0.372216	-3.70722	0.000209551	0.00199882
PROSER1	604.681	-1.37507	0.385533	-2.59381	0.172765	-7.9592	1.73159e-15	9.18752e-13
SLC20A1	1104.77	-1.37442	0.385707	-2.59264	0.149915	-9.16804	4.81703e-20	6.13401e-17
IKZF2	32.3105	-1.35913	0.389817	-2.5653	0.491634	-2.76452	0.00570074	0.0248352
DNAJA1	1031.14	-1.35546	0.390809	-2.55879	0.157843	-8.5874	8.89574e-18	6.66343e-15
TLCD4	234.74	-1.33061	0.397599	-2.51509	0.261797	-5.08262	3.7227e-07	1.58551e-05
BIRC3	132.427	-1.32512	0.399115	-2.50554	0.315064	-4.20588	2.60067e-05	0.000422409
HSPA4L	328.367	-1.32113	0.400221	-2.49862	0.212033	-6.23077	4.64145e-10	7.48155e-08
DUSP5	379.661	-1.31956	0.400656	-2.49591	0.190302	-6.93405	4.0895e-12	1.10197e-09
SMC2	1273.64	-1.30743	0.40404	-2.475	0.20033	-6.52638	6.73786e-11	1.38387e-08
CHML	1234.4	-1.30632	0.404351	-2.4731	0.227135	-5.75129	8.85665e-09	7.77797e-07
HMGCS1	3948.86	-1.30304	0.405271	-2.46748	0.161716	-8.05758	7.78226e-16	4.50451e-13
BMI1	350.308	-1.29972	0.406204	-2.46182	0.233361	-5.56958	2.55347e-08	1.91303e-06
HMMR	894.495	-1.29947	0.406276	-2.46138	0.204847	-6.34361	2.24446e-10	4.14217e-08
CIP2A	464.458	-1.29713	0.406936	-2.45739	0.215622	-6.01575	1.79053e-09	2.19236e-07
DDX3Y	685.99	-1.29179	0.408444	-2.44832	0.210691	-6.1312	8.72193e-10	1.20723e-07
ZC2HC1A	37.2293	-1.29132	0.408576	-2.44752	0.509996	-2.53203	0.0113405	0.0417611
SLC39A10	496.678	-1.29027	0.408873	-2.44575	0.213623	-6.03995	1.54159e-09	1.92457e-07
AIDA	197.272	-1.29018	0.408901	-2.44558	0.259204	-4.97746	6.4423e-07	2.39173e-05
SACS	1238.87	-1.27726	0.412578	-2.42379	0.209829	-6.08716	1.14929e-09	1.55692e-07
ANLN	1448.25	-1.27448	0.413374	-2.41912	0.161487	-7.89217	2.96983e-15	1.35063e-12
ZBTB26	90.4245	-1.2726	0.413913	-2.41597	0.330402	-3.85168	0.000117312	0.00129003
RBM12B	337.916	-1.2718	0.414141	-2.41463	0.249134	-5.1049	3.30965e-07	1.46039e-05
NUF2	276.937	-1.2718	0.414144	-2.41462	0.202769	-6.27214	3.56129e-10	5.91255e-08
FIZ1	26.09	-1.26887	0.414985	-2.40972	0.496502	-2.55562	0.0106	0.0397728
HSPD1P11	71.8297	-1.26619	0.415755	-2.40526	0.351477	-3.6025	0.000315174	0.00274517
ATAD5	214.375	-1.26504	0.416088	-2.40334	0.263482	-4.80125	1.57679e-06	4.72443e-05
GJB6	32.547	-1.26291	0.416703	-2.39979	0.465942	-2.71044	0.00671934	0.0279804
KLK7	62.8071	-1.25753	0.418261	-2.39085	0.337806	-3.72263	0.000197156	0.00191064
GALNT3	577.027	-1.25748	0.418273	-2.39078	0.193747	-6.49033	8.56464e-11	1.73114e-08
FAM111B	330.494	-1.25648	0.418564	-2.38912	0.229231	-5.48128	4.22267e-08	2.84505e-06
C18orf54	78.7119	-1.25069	0.420246	-2.37956	0.332864	-3.75738	0.000171705	0.00170686
CEBPZ	1545.09	-1.24775	0.421104	-2.37471	0.206336	-6.04717	1.47413e-09	1.89561e-07
GNAI1	118.607	-1.24494	0.421926	-2.37008	0.267183	-4.65949	3.16992e-06	8.42709e-05
INO80C	64.0175	-1.24435	0.422099	-2.36911	0.357214	-3.48348	0.000494949	0.00391714
ANP32E	438.07	-1.24408	0.422176	-2.36868	0.252908	-4.91911	8.69391e-07	2.96012e-05
EMC3-AS1	29.5377	-1.24137	0.42297	-2.36423	0.453654	-2.73639	0.00621182	0.0263759
KBTBD8	28.5466	-1.24077	0.423148	-2.36324	0.471348	-2.63238	0.00847892	0.0334274
GASK1B-AS1	29.8858	-1.24038	0.423262	-2.3626	0.491691	-2.52267	0.0116467	0.0426298
EEF1AKMT2	79.5903	-1.2372	0.424195	-2.3574	0.332823	-3.71728	0.000201377	0.00193681
ERGIC2	520.264	-1.23508	0.424819	-2.35394	0.210644	-5.86333	4.53668e-09	4.6216e-07
ZWILCH	638.222	-1.2337	0.425227	-2.35169	0.204119	-6.04399	1.5035e-09	1.89561e-07
NUS1	231.865	-1.23112	0.425986	-2.3475	0.291525	-4.22305	2.4102e-05	0.000401434
HECW2-AS1	42.9345	-1.21663	0.430287	-2.32403	0.445654	-2.72998	0.00633377	0.0267067
CKAP2L	206.756	-1.21235	0.431564	-2.31715	0.273101	-4.43921	9.02881e-06	0.000189032
MAP2	70.9527	-1.21143	0.43184	-2.31567	0.348312	-3.47801	0.00050515	0.00397194
PPIG	573.229	-1.21012	0.432233	-2.31356	0.234837	-5.15301	2.56335e-07	1.20006e-05
DCTN6	154.732	-1.20612	0.433432	-2.30717	0.260323	-4.63318	3.60084e-06	9.24458e-05
KNL1	1122.97	-1.20597	0.433477	-2.30693	0.208769	-5.77659	7.62285e-09	6.83587e-07
USP15	579.04	-1.20357	0.434201	-2.30308	0.226276	-5.31902	1.04326e-07	6.12207e-06
EMP1	104.63	-1.20341	0.434248	-2.30283	0.269421	-4.46666	7.94508e-06	0.000170324
EEA1	591.684	-1.20117	0.434922	-2.29926	0.252296	-4.76096	1.92673e-06	5.53836e-05
ZNF714	203.622	-1.19635	0.436379	-2.29159	0.213055	-5.61521	1.9632e-08	1.56246e-06
MDFIC	84.7457	-1.19621	0.436419	-2.29137	0.2976	-4.01953	5.83144e-05	0.000765697
IL6ST	1267.13	-1.19396	0.437101	-2.2878	0.205933	-5.79783	6.71798e-09	6.2902e-07
ABHD13	218.357	-1.19344	0.437258	-2.28698	0.302264	-3.94834	7.86935e-05	0.000971011
TTK	713.765	-1.19012	0.438265	-2.28172	0.23311	-5.10541	3.30079e-07	1.46039e-05
GOLGA8A	43.3268	-1.19007	0.438281	-2.28164	0.387775	-3.06898	0.00214793	0.0119076
KTN1	2191.08	-1.18874	0.438685	-2.27954	0.199571	-5.95647	2.57738e-09	2.90446e-07
NAMPT	1321.11	-1.1881	0.438881	-2.27852	0.17604	-6.749	1.48867e-11	3.5105e-09
LACC1	57.0203	-1.18656	0.439348	-2.2761	0.356439	-3.32894	0.000871768	0.00600709
MIR181A1HG	36.2818	-1.18593	0.43954	-2.2751	0.432404	-2.74265	0.00609464	0.0260813
DYNLT2	33.1905	-1.175	0.442883	-2.25793	0.429535	-2.73552	0.00622821	0.0264091
SMC4	1764	-1.17462	0.443002	-2.25733	0.201313	-5.83478	5.38611e-09	5.3168e-07
POLQ	540.258	-1.17435	0.443082	-2.25692	0.189381	-6.20102	5.6099e-10	8.50434e-08
CXCL5	814.751	-1.17345	0.443359	-2.25551	0.237788	-4.93488	8.01998e-07	2.79712e-05
LTN1	1200.78	-1.17222	0.443737	-2.25359	0.18967	-6.18033	6.39663e-10	9.5829e-08
FANCM	316.852	-1.17067	0.444215	-2.25116	0.216778	-5.40031	6.65245e-08	4.19368e-06
RORA	710.389	-1.17042	0.444293	-2.25077	0.222882	-5.25127	1.5105e-07	8.18499e-06
ZBTB41	319.469	-1.17019	0.444361	-2.25042	0.259292	-4.51304	6.39048e-06	0.000144798
LYST	194.326	-1.16948	0.444583	-2.2493	0.280082	-4.17547	2.97368e-05	0.000472156
SGK1	169.802	-1.1676	0.445163	-2.24637	0.225809	-5.17073	2.33186e-07	1.1298e-05
EMC2	214.29	-1.16694	0.445365	-2.24535	0.232897	-5.01055	5.42746e-07	2.12004e-05
RECQL	626.513	-1.16686	0.44539	-2.24523	0.207551	-5.62203	1.88729e-08	1.51149e-06
NUDCD1	636.436	-1.16608	0.445631	-2.24401	0.202108	-5.76958	7.94679e-09	7.02739e-07
GALNT1	1672.42	-1.16607	0.445633	-2.244	0.187384	-6.2229	4.88041e-10	7.67248e-08
PAPOLA	2104.9	-1.16373	0.446356	-2.24036	0.198905	-5.85068	4.89565e-09	4.94772e-07
SEMA3A	304.338	-1.16324	0.44651	-2.23959	0.228131	-5.09899	3.41471e-07	1.48561e-05
TAF13	182.797	-1.163	0.446583	-2.23922	0.245662	-4.73413	2.19995e-06	6.17053e-05
ELK4	536.766	-1.16249	0.446741	-2.23843	0.262369	-4.43074	9.39109e-06	0.000194449
TGFB2	74.1087	-1.16182	0.446948	-2.2374	0.30443	-3.81639	0.000135419	0.00142987
DSE	343.042	-1.15838	0.448015	-2.23207	0.190894	-6.06819	1.29357e-09	1.72629e-07
LRRC58	679.397	-1.15471	0.449156	-2.2264	0.246377	-4.68675	2.77575e-06	7.55264e-05
DSCC1	237.344	-1.15298	0.449695	-2.22373	0.236998	-4.86495	1.14483e-06	3.70948e-05
HSPE1	904.142	-1.15283	0.449744	-2.22349	0.162309	-7.10264	1.22395e-12	3.62459e-10
CDC42BPA	1335.45	-1.15186	0.450046	-2.222	0.199267	-5.78047	7.44905e-09	6.77544e-07
ENSG00000260604	39.5262	-1.1507	0.450407	-2.22021	0.393933	-2.92105	0.00348854	0.0170792
CENPE	399.095	-1.15067	0.450416	-2.22017	0.291482	-3.94764	7.89237e-05	0.000972909
YOD1	506.939	-1.14985	0.450671	-2.21892	0.223849	-5.13674	2.7955e-07	1.25823e-05
HSPH1	1645.19	-1.14949	0.450785	-2.21835	0.154211	-7.454	9.05503e-14	3.53788e-11
RAB27B	1338.33	-1.1489	0.45097	-2.21744	0.206467	-5.56456	2.62818e-08	1.95715e-06
PABIR2	232.042	-1.14768	0.451349	-2.21558	0.270241	-4.24689	2.16762e-05	0.000368862
LIN9	200.78	-1.14338	0.452698	-2.20898	0.25248	-4.5286	5.93752e-06	0.00013772
MOB4	191.812	-1.14303	0.452809	-2.20844	0.271315	-4.21291	2.52098e-05	0.000413688
BIRC2	490.955	-1.14206	0.453112	-2.20696	0.221557	-5.1547	2.5404e-07	1.1937e-05
NABP1	464.754	-1.1385	0.454231	-2.20152	0.201884	-5.63939	1.70653e-08	1.41044e-06
LDHA	5701.88	-1.13847	0.454241	-2.20147	0.13547	-8.40386	4.32031e-17	3.05638e-14
TBK1	419.391	-1.13839	0.454267	-2.20135	0.224715	-5.06593	4.06407e-07	1.70798e-05
SLF1	258.808	-1.13588	0.455059	-2.19752	0.259146	-4.38315	1.16977e-05	0.000230943
CASP8AP2	351.051	-1.13446	0.455506	-2.19536	0.241023	-4.70685	2.51578e-06	6.93418e-05
CAMSAP2	580.728	-1.13161	0.456407	-2.19103	0.176641	-6.40626	1.4913e-10	2.83436e-08
FAM3C	247.067	-1.13094	0.456617	-2.19002	0.244852	-4.61888	3.85823e-06	9.76753e-05
RAB18	599.063	-1.13054	0.456743	-2.18941	0.222853	-5.07305	3.91484e-07	1.6562e-05
ZRANB2	378.318	-1.13054	0.456744	-2.18941	0.265341	-4.26072	2.03772e-05	0.000352081
TMED7	867.617	-1.13052	0.45675	-2.18938	0.224316	-5.03987	4.6585e-07	1.88922e-05
ZNF112	39.3465	-1.13009	0.456886	-2.18873	0.415212	-2.72173	0.0064941	0.0272384
LYSMD3	391.991	-1.1275	0.457707	-2.1848	0.221197	-5.09728	3.4456e-07	1.49239e-05
ARAP2	412.44	-1.12444	0.458679	-2.18018	0.229403	-4.90162	9.50487e-07	3.16846e-05
DDX3X	2826.88	-1.12379	0.458887	-2.17919	0.196571	-5.71696	1.08445e-08	9.26804e-07
ARL5A	532.082	-1.12357	0.458956	-2.17886	0.243503	-4.61421	3.94596e-06	9.93042e-05
PDE10A	98.2744	-1.12353	0.45897	-2.17879	0.293112	-3.8331	0.000126539	0.00136208
CCDC68	293.765	-1.12184	0.459509	-2.17624	0.214814	-5.22236	1.76656e-07	9.37306e-06
ZNF117	49.9391	-1.11966	0.460204	-2.17295	0.408694	-2.73959	0.00615152	0.0262424
HEG1	106.007	-1.11918	0.460357	-2.17223	0.258159	-4.33522	1.45615e-05	0.000273087
ARHGAP29	910.344	-1.11857	0.460549	-2.17132	0.203974	-5.48391	4.16024e-08	2.82912e-06
CPOX	884.664	-1.11411	0.461977	-2.16461	0.197893	-5.62985	1.80371e-08	1.4537e-06
GNG5	45.2342	-1.11227	0.462567	-2.16185	0.385643	-2.88419	0.00392427	0.018737
KIF3A	200.48	-1.11185	0.462699	-2.16123	0.224513	-4.95229	7.33443e-07	2.66087e-05
SUV39H2	289.972	-1.11139	0.462848	-2.16053	0.241601	-4.6001	4.22297e-06	0.000104621
KIF18A	314.727	-1.10982	0.463352	-2.15819	0.228968	-4.84705	1.25314e-06	3.97442e-05
GOLGA4	1087.84	-1.10762	0.46406	-2.1549	0.207064	-5.34916	8.8362e-08	5.326e-06
TMTC3	900.121	-1.10606	0.46456	-2.15257	0.207044	-5.34215	9.18483e-08	5.46541e-06
DEK	2543.93	-1.10417	0.46517	-2.14975	0.196996	-5.60505	2.08194e-08	1.64667e-06
PBK	793.486	-1.10295	0.465565	-2.14793	0.190655	-5.78504	7.24958e-09	6.65911e-07
OSBPL8	1009.13	-1.10282	0.465605	-2.14774	0.223343	-4.9378	7.90094e-07	2.79712e-05
TVP23B	302.85	-1.10248	0.465715	-2.14724	0.209347	-5.26628	1.39219e-07	7.7079e-06
DCBLD2	532.921	-1.10195	0.465887	-2.14644	0.223009	-4.94127	7.76142e-07	2.77623e-05
ZNF12	476.11	-1.10075	0.466274	-2.14466	0.246152	-4.47183	7.75533e-06	0.000167668
HOMER1	484.314	-1.09909	0.46681	-2.1422	0.185493	-5.92524	3.11847e-09	3.36531e-07
FER	230.44	-1.09891	0.466868	-2.14193	0.264891	-4.14854	3.346e-05	0.000513605
TARDBP	805.796	-1.09416	0.468408	-2.13489	0.16913	-6.46936	9.842e-11	1.95825e-08
GABRE	67.2674	-1.09225	0.469031	-2.13206	0.31424	-3.47584	0.000509265	0.00399076
MBIP	196.818	-1.08886	0.470132	-2.12706	0.230709	-4.71963	2.3627e-06	6.54057e-05
NRIP1	187.73	-1.08796	0.470427	-2.12573	0.255573	-4.25693	2.07254e-05	0.000357128
RAPGEF6	150.76	-1.08753	0.470565	-2.1251	0.264094	-4.11798	3.82212e-05	0.000562669
CFL2	463.658	-1.08543	0.471251	-2.12201	0.205391	-5.28472	1.25896e-07	7.15694e-06
KLF12	249.967	-1.08242	0.472238	-2.11758	0.209598	-5.16425	2.4141e-07	1.14706e-05
CCNE2	250.654	-1.08236	0.472256	-2.1175	0.290545	-3.72527	0.000195103	0.00189942
HOOK1	1075.31	-1.08219	0.472311	-2.11725	0.197365	-5.48321	4.1768e-08	2.82912e-06
FSIP2	244.659	-1.07575	0.474426	-2.10781	0.289135	-3.72057	0.000198773	0.00191756
FAM171B	1605.26	-1.07557	0.474483	-2.10756	0.174133	-6.17672	6.54461e-10	9.66599e-08
SLK	1121.58	-1.07364	0.47512	-2.10473	0.200458	-5.35591	8.5126e-08	5.18658e-06
SMC5	688.986	-1.07341	0.475196	-2.1044	0.234532	-4.57681	4.72126e-06	0.000113649
OTUD6B	213.702	-1.07021	0.47625	-2.09974	0.241135	-4.43821	9.07096e-06	0.00018936
NMU	127.109	-1.06992	0.476347	-2.09931	0.243579	-4.39247	1.12069e-05	0.000224032
OTUD6B-AS1	133.083	-1.06926	0.476564	-2.09835	0.259785	-4.11593	3.85625e-05	0.000564884
NUCB2	365.584	-1.06911	0.476614	-2.09813	0.244719	-4.36871	1.24985e-05	0.000243402
FKBP5	216.065	-1.06833	0.476869	-2.09701	0.284512	-3.75497	0.000173361	0.00171796
UACA	666.026	-1.06762	0.477104	-2.09598	0.217203	-4.91532	8.86389e-07	3.00994e-05
SEC62	520.847	-1.06651	0.477472	-2.09436	0.224749	-4.74535	2.08146e-06	5.87701e-05
ESCO2	326.344	-1.06368	0.47841	-2.09026	0.226712	-4.69177	2.70856e-06	7.40361e-05
CLSPN	355.699	-1.0635	0.478471	-2.08999	0.21576	-4.92906	8.26265e-07	2.83603e-05
ESF1	198.393	-1.06327	0.478545	-2.08967	0.292254	-3.63818	0.000274571	0.00248146
FOXO1	116.358	-1.06269	0.478738	-2.08883	0.265097	-4.0087	6.10544e-05	0.000793333
KIF14	228.139	-1.06269	0.47874	-2.08882	0.232458	-4.57152	4.84207e-06	0.000115683
ATP2B1	1561.6	-1.06262	0.478761	-2.08872	0.184107	-5.77175	7.84521e-09	6.98608e-07
RAI14	204.494	-1.06215	0.478916	-2.08805	0.222393	-4.77602	1.78801e-06	5.21018e-05
TEX30	113.705	-1.06205	0.478952	-2.08789	0.296869	-3.5775	0.000346898	0.00296072
TDG	378.709	-1.06143	0.479156	-2.08701	0.180368	-5.88481	3.98508e-09	4.15951e-07
PLK4	326.96	-1.06099	0.479304	-2.08636	0.244299	-4.34299	1.40557e-05	0.000267141
ENSG00000286619	61.1833	-1.06098	0.479305	-2.08635	0.330015	-3.21495	0.00130467	0.00823685
ZNF25	89.0356	-1.06031	0.47953	-2.08538	0.3674	-2.88598	0.00390202	0.0186448
ZBED5	511.989	-1.05824	0.480217	-2.08239	0.21073	-5.0218	5.11891e-07	2.03066e-05
DIAPH3	429.491	-1.05699	0.480633	-2.08059	0.202636	-5.21621	1.82618e-07	9.64921e-06
MAL2	2318.38	-1.05665	0.480748	-2.08009	0.192635	-5.48522	4.1295e-08	2.82912e-06
SLC5A3	639.408	-1.05398	0.481638	-2.07625	0.205014	-5.141	2.73274e-07	1.24727e-05
MACC1	923.311	-1.05262	0.48209	-2.0743	0.202714	-5.19266	2.07308e-07	1.0388e-05
RB1CC1	1057.97	-1.0524	0.482166	-2.07397	0.211283	-4.98098	6.32635e-07	2.36941e-05
PPP3CA	600.551	-1.05198	0.482307	-2.07337	0.201939	-5.20937	1.8948e-07	9.87896e-06
TIMM8A	80.7426	-1.05181	0.482362	-2.07313	0.301319	-3.49069	0.00048178	0.00383437
USP16	816.83	-1.04992	0.482995	-2.07042	0.196497	-5.34318	9.13322e-08	5.46021e-06
ATXN7L1	44.2443	-1.04964	0.48309	-2.07001	0.394796	-2.65868	0.00784469	0.0314232
RIF1	1800.75	-1.04895	0.483321	-2.06902	0.213487	-4.91338	8.95173e-07	3.02364e-05
CBX3	1974.64	-1.04743	0.48383	-2.06684	0.195173	-5.36668	8.02006e-08	4.93369e-06
SNX4	303.396	-1.04645	0.484159	-2.06544	0.245594	-4.26089	2.03613e-05	0.000352081
PIGK	414.337	-1.04567	0.48442	-2.06433	0.208862	-5.00651	5.54264e-07	2.14529e-05
MAP4K5	360.315	-1.04494	0.484665	-2.06328	0.19793	-5.27935	1.29645e-07	7.24081e-06
HAUS6	695.392	-1.0437	0.485083	-2.0615	0.186585	-5.59368	2.22306e-08	1.73672e-06
SSX2IP	529.012	-1.04241	0.485517	-2.05966	0.184878	-5.63836	1.71681e-08	1.41044e-06
WWC2	199.114	-1.04233	0.485542	-2.05955	0.237166	-4.39494	1.10803e-05	0.0002222
DCUN1D1	514.523	-1.04208	0.485627	-2.05919	0.202566	-5.1444	2.68375e-07	1.22931e-05
CBX5	1871.07	-1.04204	0.485641	-2.05913	0.200487	-5.19754	2.01943e-07	1.02861e-05
CAV2	216.768	-1.04115	0.485941	-2.05786	0.237892	-4.37654	1.20577e-05	0.000236587
TAB3	239.41	-1.04101	0.485987	-2.05767	0.234689	-4.4357	9.17726e-06	0.000190953
BRIX1	595.57	-1.04069	0.486096	-2.05721	0.172132	-6.04587	1.48604e-09	1.89561e-07
UGT8	420.158	-1.04052	0.486152	-2.05697	0.195378	-5.32569	1.00571e-07	5.92903e-06
TMF1	553.044	-1.03763	0.487126	-2.05286	0.218198	-4.75546	1.97997e-06	5.62788e-05
TFRC	6894.66	-1.03675	0.487423	-2.05161	0.140224	-7.39356	1.42948e-13	5.35383e-11
SMG1P5	43.4775	-1.03532	0.487906	-2.04957	0.384532	-2.69243	0.00709342	0.0290629
AHI1	215.982	-1.03439	0.488224	-2.04824	0.258995	-3.99384	6.50123e-05	0.000829526
SEPTIN7	1162.98	-1.03347	0.488535	-2.04694	0.210384	-4.91228	9.00248e-07	3.03274e-05
UCHL5	407.294	-1.03178	0.489106	-2.04454	0.209167	-4.93281	8.10536e-07	2.79712e-05
GMFB	1593.11	-1.03162	0.489161	-2.04432	0.195338	-5.2812	1.28338e-07	7.2312e-06
MIS18BP1	498.356	-1.03119	0.489308	-2.0437	0.199432	-5.1706	2.33342e-07	1.1298e-05
LYRM7	203.282	-1.03113	0.489326	-2.04363	0.31634	-3.25958	0.00111579	0.0073051
PHTF2	451.517	-1.03108	0.489344	-2.04355	0.24393	-4.22695	2.36877e-05	0.000396317
DNAJC10	1214.95	-1.02933	0.489936	-2.04108	0.186568	-5.51722	3.44402e-08	2.43645e-06
GXYLT1	296.473	-1.02918	0.489988	-2.04087	0.21203	-4.85396	1.2102e-06	3.88177e-05
C1GALT1	255.516	-1.02832	0.490281	-2.03965	0.232393	-4.42492	9.64785e-06	0.000198474
BRCA2	461.644	-1.02663	0.490855	-2.03726	0.252641	-4.0636	4.8321e-05	0.00066521
TMEM263	397.9	-1.02612	0.491028	-2.03654	0.229614	-4.46891	7.86175e-06	0.000169107
CWC22	302.417	-1.02535	0.491291	-2.03545	0.237105	-4.32446	1.52907e-05	0.000281782
CCN3	57.8664	-1.02497	0.49142	-2.03492	0.334335	-3.0657	0.0021716	0.0119866
ZNF678	247.011	-1.02094	0.492796	-2.02924	0.251515	-4.05915	4.92524e-05	0.000670869
SYNCRIP	1979.67	-1.01881	0.493525	-2.02624	0.220074	-4.62938	3.66765e-06	9.37829e-05
NME7	92.279	-1.01651	0.494309	-2.02303	0.293291	-3.46589	0.000528487	0.00408607
CYRIB	1197.14	-1.01578	0.494559	-2.022	0.164492	-6.1753	6.6039e-10	9.66599e-08
CEP295	496.071	-1.01542	0.494684	-2.02149	0.211962	-4.79058	1.66296e-06	4.93616e-05
KCNQ1OT1	196.731	-1.0154	0.494691	-2.02146	0.250854	-4.04777	5.17073e-05	0.000693826
OSTM1	165.556	-1.01404	0.495158	-2.01956	0.247718	-4.09352	4.24882e-05	0.000608599
NAA15	1115.16	-1.01302	0.495508	-2.01813	0.169351	-5.98177	2.20724e-09	2.6025e-07
NKTR	734.647	-1.01214	0.495811	-2.0169	0.216197	-4.68155	2.84719e-06	7.71406e-05
MGAT4A	762.743	-1.00796	0.497247	-2.01107	0.186094	-5.41642	6.08051e-08	3.89092e-06
FAM91A1	881.781	-1.00745	0.497424	-2.01036	0.203617	-4.94777	7.50697e-07	2.70538e-05
EFNB2	477.611	-1.00723	0.497499	-2.01005	0.176106	-5.71947	1.06856e-08	9.19398e-07
SHCBP1	306.679	-1.00635	0.497806	-2.00882	0.201046	-5.00555	5.57037e-07	2.14872e-05
SRP72	1624.43	-1.0046	0.498407	-2.00639	0.165901	-6.05545	1.40028e-09	1.83827e-07
TTC28-AS1	60.2302	-1.00424	0.498531	-2.00589	0.345433	-2.9072	0.0036468	0.0176639
NAF1	74.6559	-1.00313	0.498915	-2.00435	0.3755	-2.67146	0.00755213	0.0306661
TMEM126B	429.376	-1.0026	0.499101	-2.0036	0.200234	-5.00713	5.5247e-07	2.14529e-05
NAA50	2260.52	-1.00228	0.499209	-2.00317	0.184796	-5.42374	5.83636e-08	3.77407e-06
SC5D	934.674	-1.00158	0.499453	-2.00219	0.203025	-4.93328	8.08616e-07	2.79712e-05
OTUD3	157.958	-0.999891	0.500038	-1.99985	0.270928	-3.69061	0.000223716	0.00211229
TIMM17A	673.321	-0.999293	0.500245	-1.99902	0.20233	-4.93892	7.85551e-07	2.79712e-05
STEAP4	87.8228	-0.99732	0.50093	-1.99629	0.295348	-3.37676	0.000733456	0.00524709
PRPF40A	2253.36	-0.997309	0.500934	-1.99627	0.197811	-5.04172	4.61378e-07	1.87706e-05
ROCK2	1283.01	-0.996943	0.50106	-1.99577	0.215467	-4.62689	3.71203e-06	9.45379e-05
BCCIP	585.024	-0.996483	0.50122	-1.99513	0.195574	-5.09518	3.4841e-07	1.50395e-05
LRRC8C	106.39	-0.996241	0.501304	-1.9948	0.26644	-3.73909	0.000184688	0.00181748
SGMS2	612.094	-0.995644	0.501512	-1.99397	0.188034	-5.29501	1.1901e-07	6.8885e-06
CHD1	1157.18	-0.994246	0.501998	-1.99204	0.224513	-4.42846	9.49099e-06	0.000196098
DNAJC2	468.909	-0.992861	0.50248	-1.99013	0.201763	-4.92092	8.61395e-07	2.94075e-05
PUS7L	526.006	-0.992273	0.502685	-1.98932	0.246866	-4.01948	5.83262e-05	0.000765697
AP1S2	119.635	-0.991454	0.50297	-1.98819	0.277236	-3.57621	0.000348616	0.0029734
DNAJB14	601.23	-0.991389	0.502993	-1.9881	0.255119	-3.88598	0.000101917	0.00117343
NOL11	931.159	-0.990436	0.503326	-1.98679	0.176973	-5.59655	2.18659e-08	1.71877e-06
USP12	603.696	-0.990055	0.503459	-1.98626	0.196697	-5.03339	4.81878e-07	1.94461e-05
KLF9	358.531	-0.989667	0.503594	-1.98573	0.240245	-4.1194	3.79859e-05	0.000560902
DNTTIP2	602.659	-0.987408	0.504383	-1.98262	0.204595	-4.82615	1.39194e-06	4.2814e-05
EXOC5	855.13	-0.985768	0.504957	-1.98037	0.227668	-4.32985	1.49208e-05	0.000277638
ARSK	89.0381	-0.98555	0.505033	-1.98007	0.31447	-3.134	0.00172441	0.0100681
CEP152	271.096	-0.985364	0.505098	-1.97981	0.242798	-4.05837	4.94169e-05	0.000670869
FAM98A	473.021	-0.984987	0.50523	-1.9793	0.208116	-4.73287	2.21372e-06	6.19551e-05
XRCC2	194.015	-0.984783	0.505302	-1.97902	0.250923	-3.92465	8.68568e-05	0.00104048
MTF2	326.048	-0.984334	0.505459	-1.9784	0.231838	-4.24579	2.17829e-05	0.000369845
ZNF443	112.153	-0.9839	0.505611	-1.9778	0.300382	-3.2755	0.00105475	0.0069664
SPDL1	230.068	-0.983106	0.505889	-1.97672	0.206687	-4.75649	1.96987e-06	5.62545e-05
KIF21A	639.762	-0.982738	0.506019	-1.97621	0.232118	-4.23379	2.29787e-05	0.000386541
CCDC126	78.1622	-0.982455	0.506118	-1.97582	0.310139	-3.16779	0.00153602	0.00923062
SKA2	369.373	-0.980933	0.506652	-1.97374	0.209267	-4.68747	2.76606e-06	7.54241e-05
SERTAD2	214.363	-0.980201	0.506909	-1.97274	0.22638	-4.32989	1.49186e-05	0.000277638
CSE1L	3561.72	-0.978516	0.507502	-1.97044	0.194415	-5.03312	4.82565e-07	1.94461e-05
PRDM10	116.964	-0.978072	0.507658	-1.96983	0.254948	-3.83636	0.000124873	0.00134757
SNRPA1	191.522	-0.975978	0.508395	-1.96697	0.264059	-3.69606	0.000218968	0.0020762
IMPA1	295.52	-0.975957	0.508402	-1.96695	0.236628	-4.12444	3.71644e-05	0.000552863
COPS2	652.168	-0.975597	0.508529	-1.96645	0.218861	-4.45761	8.28777e-06	0.000177075
FXR1	1283.85	-0.975449	0.508582	-1.96625	0.179409	-5.43701	5.41819e-08	3.5472e-06
PSMD12	984.886	-0.974369	0.508963	-1.96478	0.22089	-4.41111	1.02843e-05	0.000210126
MALAT1	20954.5	-0.973445	0.509289	-1.96352	0.224426	-4.33749	1.44119e-05	0.00027068
RND3	349.07	-0.973264	0.509352	-1.96328	0.245606	-3.96271	7.41033e-05	0.000925129
AREG	2634.98	-0.972869	0.509492	-1.96274	0.145878	-6.66904	2.57476e-11	5.7521e-09
HMGA2	144.809	-0.972005	0.509797	-1.96156	0.313815	-3.09738	0.0019524	0.0110497
HMGB1	4410.7	-0.971737	0.509892	-1.9612	0.176516	-5.5051	3.68966e-08	2.58154e-06
IPMK	387.312	-0.971637	0.509927	-1.96106	0.273594	-3.55138	0.000383218	0.00320624
RBM27	443.216	-0.97155	0.509958	-1.96095	0.239836	-4.0509	5.10215e-05	0.000687521
FAR1	1860.56	-0.971167	0.510093	-1.96043	0.226165	-4.29407	1.75425e-05	0.000314629
PNN	342.056	-0.971111	0.510113	-1.96035	0.23923	-4.05932	4.92155e-05	0.000670869
CARNMT1	657.839	-0.969844	0.510561	-1.95863	0.208833	-4.64412	3.41536e-06	8.93043e-05
ANKRD50	255.005	-0.969777	0.510585	-1.95854	0.254541	-3.80991	0.000139016	0.00145339
FKBP14	167.242	-0.969191	0.510793	-1.95774	0.279171	-3.47168	0.000517217	0.00403322
RAD18	411.815	-0.969043	0.510845	-1.95754	0.206544	-4.69171	2.70935e-06	7.40361e-05
ROCK1	956.976	-0.96854	0.511023	-1.95686	0.193445	-5.00679	5.53464e-07	2.14529e-05
RPAP3	462.476	-0.967027	0.511559	-1.95481	0.214439	-4.50956	6.49618e-06	0.000146671
JAK2	122.308	-0.966945	0.511588	-1.9547	0.283094	-3.41563	0.000636346	0.00472216
TMEM123	3965.67	-0.966309	0.511814	-1.95384	0.185553	-5.20774	1.91158e-07	9.89514e-06
ATP6V1C1	507.856	-0.965173	0.512217	-1.9523	0.202181	-4.77381	1.80769e-06	5.24353e-05
ATP13A3	1158.28	-0.964757	0.512365	-1.95173	0.186787	-5.16502	2.40417e-07	1.14706e-05
G2E3	537.996	-0.963758	0.51272	-1.95038	0.23469	-4.10652	4.01657e-05	0.000581877
WASHC4	1123.84	-0.963659	0.512755	-1.95025	0.221494	-4.35073	1.35686e-05	0.000259823
CUL2	354.932	-0.963244	0.512902	-1.94969	0.216606	-4.44698	8.70864e-06	0.000184212
ZFYVE16	698.78	-0.963035	0.512976	-1.94941	0.226765	-4.24684	2.16809e-05	0.000368862
METAP2	1300.43	-0.962984	0.512995	-1.94934	0.19731	-4.88056	1.05786e-06	3.47185e-05
CD2AP	698.004	-0.959939	0.514078	-1.94523	0.248874	-3.85713	0.000114725	0.00126814
ARID4B	359.905	-0.959652	0.514181	-1.94484	0.224095	-4.28234	1.84939e-05	0.000328912
ZNF367	242.633	-0.95822	0.514692	-1.94291	0.210449	-4.55322	5.28316e-06	0.000124631
PDCD10	409.221	-0.957641	0.514898	-1.94213	0.194586	-4.92142	8.59195e-07	2.94075e-05
COQ10B	222.654	-0.957085	0.515097	-1.94138	0.231546	-4.13345	3.57351e-05	0.0005398
SMIM13	228.961	-0.957069	0.515102	-1.94136	0.22548	-4.24459	2.18992e-05	0.000370446
MOSPD1	219.222	-0.956439	0.515327	-1.94051	0.22737	-4.20653	2.59324e-05	0.000421741
UBA6	1593.89	-0.956072	0.515458	-1.94002	0.173088	-5.52362	3.32086e-08	2.38297e-06
ATAD2	2147.36	-0.955282	0.515741	-1.93896	0.171519	-5.56955	2.55392e-08	1.91303e-06
GTF2A2	271.084	-0.955158	0.515785	-1.93879	0.203405	-4.69585	2.65505e-06	7.30223e-05
RRM2	2288.5	-0.954106	0.516161	-1.93738	0.155495	-6.13592	8.46693e-10	1.19597e-07
EIF5A2	223.615	-0.953705	0.516305	-1.93684	0.219479	-4.34532	1.39074e-05	0.000265115
GPBP1	1052.74	-0.953159	0.5165	-1.93611	0.194437	-4.90216	9.47895e-07	3.16811e-05
PKIB	446.803	-0.953012	0.516553	-1.93591	0.165997	-5.74115	9.4034e-09	8.20157e-07
TM4SF1	2036.83	-0.950762	0.517359	-1.93289	0.154633	-6.14851	7.82149e-10	1.12978e-07
ERO1A	1342.09	-0.950754	0.517362	-1.93288	0.17337	-5.48397	4.15879e-08	2.82912e-06
PRPF38B	285.679	-0.949959	0.517647	-1.93182	0.20751	-4.5779	4.69659e-06	0.00011348
SLC4A7	1048.14	-0.949195	0.517921	-1.9308	0.176285	-5.38443	7.2676e-08	4.53655e-06
ALG11	134.835	-0.947223	0.51863	-1.92816	0.250416	-3.7826	0.0001552	0.00157979
PARP2	184.237	-0.945749	0.51916	-1.92619	0.217171	-4.35486	1.33154e-05	0.000256517
ABCG2	45.3233	-0.945675	0.519187	-1.92609	0.375728	-2.51691	0.0118388	0.0432401
PSMA3	1083.99	-0.945636	0.5192	-1.92604	0.159239	-5.93847	2.87689e-09	3.15813e-07
CAPZA1	2277.97	-0.945558	0.519229	-1.92593	0.181896	-5.19835	2.0107e-07	1.02828e-05
BET1	166.191	-0.944351	0.519663	-1.92432	0.241519	-3.91004	9.2279e-05	0.00109208
SCML1	96.8934	-0.943696	0.519899	-1.92345	0.29731	-3.17412	0.00150293	0.00908962
HSPA8	23099.7	-0.94323	0.520067	-1.92283	0.16548	-5.69996	1.19834e-08	1.01731e-06
CDC7	328.096	-0.943193	0.520081	-1.92278	0.237779	-3.96669	7.2879e-05	0.000913427
C21orf91	119.933	-0.941383	0.520734	-1.92037	0.362599	-2.59621	0.00942585	0.0363283
N4BP2	190.704	-0.939576	0.521386	-1.91796	0.252874	-3.71559	0.00020273	0.00194688
DLGAP5	989.429	-0.938516	0.521769	-1.91656	0.193179	-4.85828	1.18409e-06	3.81726e-05
EIF1AX	1028.13	-0.938189	0.521888	-1.91612	0.213831	-4.38753	1.14648e-05	0.000228113
UBASH3B	468.674	-0.937916	0.521986	-1.91576	0.180041	-5.20946	1.89387e-07	9.87896e-06
IKBIP	94.6061	-0.937484	0.522143	-1.91518	0.284592	-3.29413	0.000987254	0.0066132
SMC3	978.355	-0.937462	0.522151	-1.91516	0.188798	-4.96543	6.85497e-07	2.52287e-05
GLS	971.936	-0.936608	0.52246	-1.91402	0.206364	-4.53861	5.66255e-06	0.00013268
LRRC40	350.875	-0.936037	0.522667	-1.91326	0.229544	-4.07781	4.54611e-05	0.00063736
MOB1B	327.857	-0.935728	0.522778	-1.91286	0.258619	-3.61818	0.000296685	0.0026236
PLOD2	518.671	-0.935487	0.522866	-1.91254	0.186334	-5.02048	5.15418e-07	2.0383e-05
DCUN1D4	390.24	-0.935338	0.52292	-1.91234	0.202882	-4.61027	4.02154e-06	0.000100808
TLNRD1	121.044	-0.935099	0.523006	-1.91202	0.246292	-3.79671	0.000146631	0.00151068
NOP58	798.881	-0.934708	0.523148	-1.9115	0.186803	-5.00372	5.62341e-07	2.15688e-05
IDI1	2096.76	-0.933805	0.523476	-1.91031	0.146336	-6.38125	1.75647e-10	3.28925e-08
MTERF2	73.0135	-0.933495	0.523589	-1.9099	0.308697	-3.02398	0.00249473	0.0132753
ATRX	721.701	-0.933271	0.52367	-1.9096	0.215828	-4.32414	1.53128e-05	0.000281782
EREG	6855.48	-0.933122	0.523724	-1.9094	0.187238	-4.98361	6.24076e-07	2.34424e-05
RBM41	194.406	-0.932718	0.52387	-1.90887	0.229702	-4.06056	4.89542e-05	0.000670869
NRP1	290.378	-0.932113	0.52409	-1.90807	0.20689	-4.50536	6.62599e-06	0.000148287
BDP1	922.178	-0.931929	0.524157	-1.90783	0.225101	-4.14004	3.47238e-05	0.000526397
LIG4	186.941	-0.931779	0.524211	-1.90763	0.244151	-3.81641	0.000135407	0.00142987
NMD3	844.318	-0.931489	0.524317	-1.90724	0.187127	-4.97784	6.42991e-07	2.39173e-05
SSB	1358.17	-0.931116	0.524453	-1.90675	0.191977	-4.85015	1.23367e-06	3.92739e-05
ODR4	191.828	-0.93103	0.524484	-1.90664	0.26851	-3.46739	0.000525533	0.00406816
BAZ1A	769.497	-0.930946	0.524514	-1.90653	0.204688	-4.54813	5.41257e-06	0.0001274
CCDC186	467.474	-0.930552	0.524658	-1.906	0.24105	-3.86041	0.000113198	0.00125454
PHIP	1079.96	-0.930539	0.524662	-1.90599	0.202504	-4.59516	4.3241e-06	0.000106711
PTBP2	213.092	-0.929594	0.525006	-1.90474	0.280726	-3.3114	0.000928313	0.00632485
SLC2A12	140.747	-0.929501	0.52504	-1.90462	0.239246	-3.88512	0.000102278	0.0011757
RICTOR	683.113	-0.928871	0.525269	-1.90379	0.180933	-5.13379	2.83965e-07	1.27236e-05
MRPL42	1347.5	-0.928132	0.525538	-1.90281	0.178357	-5.2038	1.95258e-07	1.00665e-05
MIER1	439.517	-0.927906	0.525621	-1.90251	0.235293	-3.94363	8.02579e-05	0.000983643
GMCL1	356.123	-0.925999	0.526316	-1.9	0.255489	-3.62442	0.000289615	0.00257539
HDAC2	1418.43	-0.924793	0.526756	-1.89841	0.165876	-5.57519	2.47254e-08	1.87413e-06
OSBPL11	213.203	-0.923952	0.527063	-1.89731	0.22018	-4.19635	2.71256e-05	0.000437791
PANK3	2041.96	-0.923623	0.527184	-1.89687	0.195481	-4.72487	2.3026e-06	6.40202e-05
RALGPS2	642.976	-0.923365	0.527278	-1.89653	0.22702	-4.06733	4.75551e-05	0.000658225
PNISR	667.809	-0.923204	0.527336	-1.89632	0.201178	-4.58899	4.45401e-06	0.000108945
MMS22L	570.138	-0.923119	0.527368	-1.89621	0.200632	-4.60106	4.20345e-06	0.000104545
MYO6	904.149	-0.92232	0.52766	-1.89516	0.225245	-4.09475	4.22623e-05	0.000606046
BMP2K	531.933	-0.921689	0.527891	-1.89433	0.197052	-4.67739	2.90543e-06	7.83852e-05
TBC1D23	398.097	-0.920843	0.5282	-1.89322	0.216838	-4.24668	2.16961e-05	0.000368862
SBNO1	1490.08	-0.920793	0.528218	-1.89316	0.191768	-4.80161	1.57396e-06	4.72443e-05
LPAR1	125.259	-0.920719	0.528246	-1.89306	0.25371	-3.62901	0.000284505	0.00255209
FSBP	164.73	-0.920582	0.528296	-1.89288	0.272107	-3.38317	0.000716553	0.0051459
HSPA5	1801.9	-0.919734	0.528607	-1.89177	0.194102	-4.7384	2.15409e-06	6.05523e-05
AMN1	74.5308	-0.918628	0.529012	-1.89032	0.332357	-2.76398	0.00571012	0.024859
CUL5	873.061	-0.917531	0.529414	-1.88888	0.195845	-4.68499	2.79969e-06	7.60154e-05
NXT2	162.098	-0.917375	0.529471	-1.88868	0.279247	-3.28518	0.00101918	0.00677962
CENPK	210.016	-0.916649	0.529738	-1.88773	0.237435	-3.86063	0.000113096	0.00125454
ZNF267	236.575	-0.915648	0.530106	-1.88642	0.277637	-3.298	0.000973758	0.00654
IER3IP1	257.021	-0.91542	0.530189	-1.88612	0.239952	-3.81501	0.000136176	0.00143668
SEC24A	615.761	-0.913794	0.530788	-1.88399	0.205539	-4.44584	8.75478e-06	0.000184881
EXTL2	320.888	-0.913735	0.530809	-1.88392	0.221328	-4.12842	3.6526e-05	0.000547846
UGP2	1551.41	-0.913175	0.531015	-1.88319	0.203289	-4.49201	7.05543e-06	0.000156522
CRYZ	763.031	-0.913043	0.531064	-1.88301	0.219495	-4.15974	3.18613e-05	0.000495992
STK17B	1381.79	-0.912373	0.531311	-1.88214	0.176233	-5.17709	2.25371e-07	1.1038e-05
ARL14	55.0739	-0.911472	0.531642	-1.88096	0.359901	-2.53256	0.0113232	0.0417214
KIF11	1313.1	-0.911398	0.53167	-1.88087	0.183706	-4.96117	7.00688e-07	2.57134e-05
RAB23	229.483	-0.911298	0.531706	-1.88074	0.225872	-4.03457	5.47018e-05	0.000728633
TRMT13	159.456	-0.910658	0.531942	-1.8799	0.249143	-3.65516	0.000257021	0.00236653
TSPYL2	56.0807	-0.909727	0.532286	-1.87869	0.356462	-2.5521	0.0107075	0.0400322
TWF1	1392.05	-0.909566	0.532345	-1.87848	0.197029	-4.6164	3.90448e-06	9.84549e-05
POT1	185.383	-0.9092	0.53248	-1.878	0.246868	-3.68294	0.00023056	0.00216511
LARP7	198.65	-0.909012	0.53255	-1.87776	0.254806	-3.56747	0.000360444	0.00304976
B3GNT5	282.137	-0.908935	0.532578	-1.87766	0.230144	-3.94941	7.83431e-05	0.000969506
RO60	876.082	-0.908759	0.532643	-1.87743	0.210894	-4.30909	1.63929e-05	0.000297784
HS2ST1	472.376	-0.908667	0.532677	-1.87731	0.229548	-3.95851	7.54185e-05	0.000936956
PTGES3	3045.52	-0.908654	0.532682	-1.87729	0.174915	-5.19484	2.04894e-07	1.03801e-05
SREK1	859.458	-0.90808	0.532894	-1.87655	0.219168	-4.1433	3.42344e-05	0.00052248
STYX	333.109	-0.908008	0.53292	-1.87645	0.231205	-3.92729	8.59067e-05	0.00103395
UBA3	722.038	-0.90716	0.533234	-1.87535	0.174701	-5.19265	2.07326e-07	1.0388e-05
MALT1	895.593	-0.906939	0.533315	-1.87506	0.170617	-5.31566	1.06272e-07	6.18586e-06
TCEAL9	161.969	-0.906768	0.533379	-1.87484	0.245447	-3.69435	0.00022045	0.0020887
NCAPG	1135.58	-0.905921	0.533692	-1.87374	0.187279	-4.83728	1.31625e-06	4.09809e-05
RPS6KB1	421.955	-0.90554	0.533833	-1.87325	0.214749	-4.21673	2.47869e-05	0.000408855
UBE2V2	476.506	-0.903471	0.534599	-1.87056	0.215783	-4.18694	2.82744e-05	0.000452888
LIN7C	1165.7	-0.903183	0.534706	-1.87019	0.23043	-3.91955	8.87142e-05	0.00105705
LUC7L3	552.137	-0.903001	0.534773	-1.86995	0.242026	-3.73101	0.000190716	0.0018667
CYBRD1	265.549	-0.902827	0.534838	-1.86973	0.199573	-4.52378	6.07435e-06	0.000140337
NEK7	765.378	-0.902234	0.535058	-1.86896	0.196615	-4.58883	4.4574e-06	0.000108945
CCP110	182.854	-0.902186	0.535075	-1.8689	0.227435	-3.96679	7.28482e-05	0.000913427
CHMP2B	1339.26	-0.901764	0.535232	-1.86835	0.187942	-4.79809	1.60187e-06	4.77709e-05
NXPE3	86.8312	-0.90146	0.535345	-1.86796	0.297734	-3.02774	0.00246391	0.0131663
POLR1F	484.757	-0.900993	0.535518	-1.86735	0.221615	-4.06559	4.79119e-05	0.000661007
PPM1B	220.82	-0.900765	0.535603	-1.86706	0.237264	-3.79647	0.000146774	0.00151093
PPIP5K2	588.487	-0.899124	0.536212	-1.86493	0.204324	-4.40048	1.08012e-05	0.000218322
CRADD	56.4061	-0.899019	0.536251	-1.8648	0.339097	-2.65122	0.0080202	0.0320154
IFT80	98.5853	-0.89862	0.5364	-1.86428	0.356147	-2.52317	0.0116301	0.0425814
SESN3	251.285	-0.89846	0.536459	-1.86407	0.238903	-3.76077	0.00016939	0.00168912
POLK	226.239	-0.897862	0.536682	-1.8633	0.258888	-3.46815	0.000524052	0.00406164
LINC01355	94.2458	-0.89751	0.536812	-1.86285	0.322967	-2.77895	0.00545348	0.0240459
MAD2L1	1226.53	-0.896795	0.537078	-1.86193	0.159193	-5.63339	1.76701e-08	1.43319e-06
ADGRG6	1193.46	-0.896474	0.537198	-1.86151	0.177077	-5.06263	4.13506e-07	1.72078e-05
RAB30	127.189	-0.895413	0.537593	-1.86014	0.264677	-3.38304	0.000716886	0.0051459
TNRC6A	315.158	-0.894472	0.537944	-1.85893	0.202682	-4.41317	1.01868e-05	0.000208551
ARGLU1	981.876	-0.893589	0.538273	-1.85779	0.202847	-4.40523	1.05673e-05	0.000215302
SOCS4	480.17	-0.893148	0.538438	-1.85722	0.220786	-4.04532	5.22523e-05	0.000699937
HSPB11	1056.97	-0.892787	0.538573	-1.85676	0.149859	-5.9575	2.56119e-09	2.90446e-07
QSER1	672.527	-0.892658	0.538621	-1.85659	0.237094	-3.765	0.000166552	0.00166998
RESF1	408.543	-0.892398	0.538718	-1.85626	0.21991	-4.05802	4.94912e-05	0.000671033
TMEM30A	1599.44	-0.892028	0.538856	-1.85578	0.174873	-5.101	3.3786e-07	1.47846e-05
CEP55	749.88	-0.891552	0.539034	-1.85517	0.208268	-4.28079	1.86232e-05	0.000330749
C5orf24	331.544	-0.890641	0.539374	-1.854	0.202855	-4.39054	1.1307e-05	0.00022568
SUCO	1002.72	-0.88967	0.539738	-1.85275	0.200424	-4.43894	9.04041e-06	0.000189032
CCNYL1	207.624	-0.88834	0.540235	-1.85105	0.205615	-4.32041	1.55737e-05	0.000284689
KIAA0232	631.382	-0.887972	0.540373	-1.85057	0.186855	-4.75221	2.01205e-06	5.69367e-05
GPR180	790.32	-0.887886	0.540405	-1.85046	0.183744	-4.8322	1.35033e-06	4.17357e-05
JKAMP	384.112	-0.887751	0.540456	-1.85029	0.205484	-4.32029	1.55825e-05	0.000284689
KIT	335.964	-0.886316	0.540994	-1.84845	0.197217	-4.49411	6.98623e-06	0.000155529
PIK3C2A	1017.4	-0.886091	0.541078	-1.84816	0.204657	-4.32964	1.4935e-05	0.000277638
ACTR2	2683.08	-0.886047	0.541095	-1.8481	0.229916	-3.85379	0.000116304	0.00128264
TM9SF3	2306.07	-0.885557	0.541278	-1.84748	0.205123	-4.3172	1.58023e-05	0.000288291
SASS6	149.633	-0.884649	0.541619	-1.84631	0.288383	-3.06762	0.00215769	0.0119291
KIAA0895	100.48	-0.882765	0.542327	-1.84391	0.295902	-2.9833	0.00285162	0.0146658
GCFC2	205.537	-0.882743	0.542335	-1.84388	0.28432	-3.10476	0.00190436	0.0108502
XPO1	6098.14	-0.882369	0.542476	-1.8434	0.170107	-5.18713	2.13558e-07	1.05405e-05
TMEM161B	386.351	-0.882168	0.542551	-1.84314	0.243986	-3.61564	0.000299601	0.00264524
TEFM	116.882	-0.88179	0.542694	-1.84266	0.26849	-3.28425	0.00102253	0.00678523
TAF5	167.209	-0.881394	0.542843	-1.84215	0.238831	-3.69045	0.000223856	0.00211229
FAM161A	74.7582	-0.8812	0.542916	-1.84191	0.357029	-2.46814	0.0135816	0.0480412
GULP1	373.079	-0.880588	0.543146	-1.84113	0.26376	-3.3386	0.00084203	0.00584965
CTNNAL1	1824	-0.880044	0.543351	-1.84043	0.175237	-5.02202	5.11309e-07	2.03066e-05
REEP3	711.181	-0.880039	0.543353	-1.84043	0.181662	-4.84438	1.27007e-06	4.00323e-05
RTKN2	200.745	-0.879779	0.543451	-1.84009	0.259359	-3.39212	0.000693532	0.00501217
PLA2G12A	226.811	-0.878595	0.543897	-1.83858	0.284263	-3.09079	0.00199628	0.0112454
ABRAXAS1	188.476	-0.878588	0.5439	-1.83857	0.303303	-2.89673	0.00377069	0.0181261
FMNL2	281.422	-0.878488	0.543937	-1.83845	0.225676	-3.8927	9.91342e-05	0.00114882
CERT1	530.784	-0.878235	0.544033	-1.83812	0.203005	-4.32618	1.51716e-05	0.0002804
LMAN1	3014.73	-0.877989	0.544125	-1.83781	0.182173	-4.81954	1.43886e-06	4.39388e-05
ZNF702P	102.091	-0.877669	0.544246	-1.8374	0.28945	-3.0322	0.00242782	0.0130172
TTC3	2185.89	-0.877002	0.544498	-1.83656	0.187756	-4.67097	2.99785e-06	8.05746e-05
AP5M1	558.027	-0.875482	0.545072	-1.83462	0.198484	-4.41085	1.02967e-05	0.000210126
FCF1	206.096	-0.874954	0.545271	-1.83395	0.216695	-4.03772	5.39742e-05	0.000720448
VPS13A	1114.37	-0.874915	0.545286	-1.8339	0.202465	-4.32131	1.55106e-05	0.00028444
DIS3	997.281	-0.873954	0.545649	-1.83268	0.183741	-4.75645	1.97028e-06	5.62545e-05
HPRT1	288.492	-0.872293	0.546278	-1.83057	0.229571	-3.79966	0.000144895	0.00149764
PAICS	3924.88	-0.870657	0.546898	-1.8285	0.139974	-6.22012	4.96768e-10	7.71444e-08
AP1S3	102.328	-0.87063	0.546908	-1.82846	0.29045	-2.99752	0.00272186	0.0142099
ATP6V1D	396.847	-0.870358	0.547011	-1.82812	0.181953	-4.78342	1.72334e-06	5.06815e-05
E2F7	126.288	-0.868203	0.547829	-1.82539	0.252999	-3.43165	0.000599922	0.00451501
ALG10	168.592	-0.86783	0.54797	-1.82492	0.286599	-3.02803	0.00246153	0.0131591
ATP1B1	1687.3	-0.867417	0.548127	-1.82439	0.178502	-4.85944	1.1772e-06	3.80469e-05
RAD21	2511.62	-0.867023	0.548277	-1.8239	0.17323	-5.00503	5.58526e-07	2.14872e-05
LAMTOR3	232.321	-0.866549	0.548457	-1.8233	0.223787	-3.87221	0.000107855	0.00121775
FANCB	208.456	-0.865108	0.549005	-1.82148	0.227103	-3.80932	0.000139348	0.00145567
ZBTB34	108.809	-0.86468	0.549168	-1.82094	0.270366	-3.19818	0.00138298	0.00859484
NUP153	960.047	-0.864338	0.549298	-1.8205	0.164344	-5.25933	1.44583e-07	7.90182e-06
SYNJ2BP	567.902	-0.864222	0.549342	-1.82036	0.186727	-4.62828	3.68724e-06	9.40948e-05
ZDHHC20	1861.65	-0.864074	0.549399	-1.82017	0.192181	-4.49615	6.91954e-06	0.000154585
PIGA	152.631	-0.863687	0.549546	-1.81968	0.278575	-3.10037	0.00193277	0.010963
SVIP	333.878	-0.863371	0.549667	-1.81928	0.258526	-3.33959	0.000839025	0.00583196
ECT2	2558.87	-0.863195	0.549734	-1.81906	0.182816	-4.72166	2.3393e-06	6.4899e-05
SELENOT	650.091	-0.861901	0.550227	-1.81743	0.177104	-4.86663	1.13519e-06	3.68764e-05
KIF2A	750.129	-0.861897	0.550229	-1.81743	0.208866	-4.12655	3.68243e-05	0.000550562
RAD54B	101.276	-0.861463	0.550394	-1.81688	0.339966	-2.53397	0.0112779	0.0416029
RBM7	135.594	-0.860389	0.550804	-1.81553	0.275295	-3.12534	0.001776	0.0102892
OBI1	275.189	-0.860091	0.550918	-1.81515	0.254642	-3.37765	0.000731076	0.00523301
MXD1	155.633	-0.859736	0.551053	-1.81471	0.276129	-3.11353	0.00184864	0.0106278
RBM26	659.933	-0.85946	0.551159	-1.81436	0.210738	-4.07833	4.53611e-05	0.00063736
MIER3	538.177	-0.859447	0.551164	-1.81434	0.207174	-4.14843	3.34767e-05	0.000513605
ZNF326	228.048	-0.859064	0.55131	-1.81386	0.2653	-3.23809	0.00120333	0.00773117
PSMD10	413.466	-0.858715	0.551444	-1.81342	0.193802	-4.4309	9.38424e-06	0.000194449
ACVR2B	185.184	-0.8576	0.55187	-1.81202	0.224432	-3.8212	0.000132806	0.00141637
PCMT1	729.125	-0.85703	0.552088	-1.81131	0.172927	-4.95603	7.1947e-07	2.62514e-05
CDS1	624.464	-0.854848	0.552924	-1.80857	0.194384	-4.39772	1.09395e-05	0.000219854
MTREX	1436.45	-0.853583	0.553409	-1.80698	0.194498	-4.38866	1.14053e-05	0.000227285
KRR1	705.255	-0.85316	0.553571	-1.80645	0.207292	-4.11574	3.85934e-05	0.000564884
ZHX1	225.738	-0.852965	0.553646	-1.80621	0.271796	-3.13826	0.00169954	0.00994968
MRPS6	214.255	-0.852954	0.55365	-1.8062	0.221333	-3.85372	0.000116338	0.00128264
CAVIN1	294.036	-0.851644	0.554153	-1.80456	0.234857	-3.62622	0.000287603	0.00257006
CEP135	129.948	-0.85155	0.554189	-1.80444	0.274093	-3.10679	0.00189132	0.0107952
DICER1	1097.83	-0.850846	0.554459	-1.80356	0.176601	-4.81791	1.45072e-06	4.41948e-05
RFC3	406.138	-0.850753	0.554495	-1.80344	0.202115	-4.20924	2.56229e-05	0.000419122
ZC3H15	1168.95	-0.850259	0.554685	-1.80282	0.168411	-5.0487	4.44827e-07	1.8391e-05
PPP1CB	2137.08	-0.849632	0.554926	-1.80204	0.233295	-3.64188	0.000270654	0.00245772
MCM10	475.306	-0.849219	0.555085	-1.80153	0.164867	-5.15094	2.59186e-07	1.20455e-05
ZMPSTE24	1178.85	-0.84909	0.555135	-1.80136	0.173973	-4.8806	1.05765e-06	3.47185e-05
SPRY2	97.9972	-0.848414	0.555395	-1.80052	0.3296	-2.57407	0.010051	0.0381944
OTUD4	469.996	-0.847708	0.555667	-1.79964	0.179405	-4.7251	2.29999e-06	6.40202e-05
CLOCK	631.98	-0.845936	0.55635	-1.79743	0.206888	-4.08886	4.33495e-05	0.000618848
PSMA4	2627.5	-0.845138	0.556658	-1.79644	0.16819	-5.02491	5.03669e-07	2.01689e-05
CCDC34	91.8214	-0.844135	0.557045	-1.79519	0.2834	-2.97859	0.00289575	0.0148329
ZNF431	176.399	-0.844118	0.557051	-1.79517	0.21876	-3.85865	0.000114013	0.00126247
KIF27	96.6029	-0.843678	0.557221	-1.79462	0.304933	-2.76676	0.00566159	0.0247129
PRPF4B	520.237	-0.843625	0.557242	-1.79455	0.22094	-3.81834	0.000134354	0.00142691
UBR3	565.676	-0.843553	0.557269	-1.79446	0.181271	-4.65354	3.26284e-06	8.65604e-05
BRWD3	431.557	-0.842523	0.557668	-1.79318	0.192538	-4.37587	1.2095e-05	0.000236587
RBM25	879.699	-0.842284	0.55776	-1.79289	0.204186	-4.12509	3.70591e-05	0.000552262
TBC1D15	274.673	-0.841538	0.558048	-1.79196	0.252597	-3.33154	0.000863662	0.00596737
MTBP	186.817	-0.840959	0.558272	-1.79124	0.222759	-3.77519	0.000159884	0.00161547
INTS13	607.8	-0.840886	0.5583	-1.79115	0.193222	-4.35191	1.34956e-05	0.000259206
ZNF706	250.948	-0.840726	0.558362	-1.79095	0.231889	-3.62556	0.000288335	0.00257299
TMED5	704.56	-0.840621	0.558403	-1.79082	0.214205	-3.92438	8.69537e-05	0.00104067
SRSF11	1276.29	-0.8402	0.558566	-1.7903	0.208345	-4.03272	5.51341e-05	0.000732857
ARPP19	2280.75	-0.840114	0.558599	-1.79019	0.196307	-4.2796	1.8723e-05	0.000332059
CACYBP	1866.31	-0.83973	0.558748	-1.78971	0.14456	-5.80887	6.2895e-09	5.97691e-07
TOP1	895.241	-0.839338	0.5589	-1.78923	0.214145	-3.91949	8.87381e-05	0.00105705
SLC19A2	336.832	-0.839084	0.558998	-1.78891	0.205618	-4.08079	4.48824e-05	0.000634331
ARHGAP5	3774.07	-0.838612	0.559181	-1.78833	0.196186	-4.27457	1.91503e-05	0.000337756
TMEM65	238.79	-0.838204	0.55934	-1.78782	0.262193	-3.19689	0.00138917	0.00862068
JPH1	119.827	-0.838021	0.55941	-1.7876	0.278167	-3.01266	0.00258971	0.0136835
USP53	747.286	-0.837511	0.559608	-1.78696	0.225072	-3.72108	0.000198372	0.00191659
SETD7	1328.92	-0.836962	0.559821	-1.78629	0.172474	-4.8527	1.21791e-06	3.88694e-05
GPD2	742.643	-0.836805	0.559882	-1.78609	0.180593	-4.63365	3.59269e-06	9.24458e-05
ZBTB6	238.999	-0.836118	0.560149	-1.78524	0.246032	-3.39841	0.000677775	0.00492906
ZBTB11	692.085	-0.835827	0.560262	-1.78488	0.180798	-4.62298	3.78262e-06	9.60485e-05
FER1L4	86.5778	-0.835566	0.560363	-1.78456	0.300937	-2.77655	0.00549397	0.0241742
ANXA1	438.421	-0.835362	0.560442	-1.7843	0.236237	-3.53611	0.000406061	0.00334895
IL1RAP	112.82	-0.834094	0.560935	-1.78274	0.253065	-3.29597	0.000980821	0.0065805
BLZF1	186.658	-0.834079	0.560941	-1.78272	0.260227	-3.20519	0.00134972	0.00842515
CCNL1	767.418	-0.833413	0.5612	-1.7819	0.201779	-4.13033	3.62244e-05	0.000544607
SNRPB2	684.817	-0.83302	0.561353	-1.78141	0.181653	-4.58577	4.52317e-06	0.000110341
SEPTIN7P14	108.296	-0.832812	0.561434	-1.78115	0.262353	-3.17439	0.0015015	0.00908962
CDK1	1363.57	-0.831629	0.561895	-1.77969	0.162808	-5.10804	3.25514e-07	1.44933e-05
TRIP11	681.635	-0.830842	0.562201	-1.77872	0.206768	-4.01823	5.86358e-05	0.000765813
ATP2C1	3484.36	-0.829621	0.562677	-1.77722	0.159565	-5.19926	2.00087e-07	1.02738e-05
DDIAS	213.392	-0.829386	0.562769	-1.77693	0.216043	-3.83898	0.000123548	0.00133768
MTERF3	281.242	-0.828298	0.563193	-1.77559	0.213911	-3.87217	0.00010787	0.00121775
GIN1	92.4841	-0.828246	0.563213	-1.77553	0.290334	-2.85274	0.00433447	0.020215
GNAI3	1405.93	-0.828057	0.563287	-1.77529	0.16486	-5.02279	5.09259e-07	2.03066e-05
MMD	227.628	-0.826635	0.563843	-1.77354	0.235525	-3.50976	0.000448517	0.0036286
RAB12	171.013	-0.826312	0.563969	-1.77315	0.236191	-3.49849	0.000467896	0.00375915
HPF1	327.146	-0.825977	0.5641	-1.77273	0.216428	-3.8164	0.000135413	0.00142987
SHLD2	646.776	-0.825975	0.564101	-1.77273	0.186526	-4.42822	9.50153e-06	0.000196098
LEMD3	669.97	-0.825929	0.564119	-1.77268	0.178665	-4.62277	3.78643e-06	9.60485e-05
CEMIP2	740.373	-0.825752	0.564188	-1.77246	0.17945	-4.60157	4.19314e-06	0.000104492
DDX21	3573.98	-0.825751	0.564188	-1.77246	0.179205	-4.60785	4.06857e-06	0.000101786
BLOC1S6	387.169	-0.82519	0.564408	-1.77177	0.241091	-3.42272	0.000619969	0.00463031
ITGAV	1792.5	-0.824395	0.564719	-1.77079	0.182638	-4.51382	6.36713e-06	0.000144526
AKAP11	596.87	-0.824288	0.564761	-1.77066	0.217409	-3.79141	0.000149792	0.00153455
PSIP1	1570.88	-0.824196	0.564797	-1.77055	0.187405	-4.39793	1.09287e-05	0.000219854
TCERG1	654.528	-0.824002	0.564873	-1.77031	0.20562	-4.00741	6.13894e-05	0.000796062
GSKIP	402.726	-0.823713	0.564986	-1.76996	0.214118	-3.84701	0.000119567	0.00130804
TTC37	513.698	-0.82367	0.565003	-1.7699	0.211951	-3.88613	0.000101857	0.00117343
PRPF39	321.592	-0.823555	0.565048	-1.76976	0.214757	-3.83483	0.000125652	0.00135483
SLC39A6	1596.72	-0.823376	0.565118	-1.76954	0.168353	-4.89076	1.00447e-06	3.32233e-05
PJA2	1135.15	-0.822493	0.565464	-1.76846	0.193587	-4.2487	2.15018e-05	0.000367522
RAB5A	504.071	-0.822442	0.565484	-1.7684	0.205301	-4.00602	6.17494e-05	0.000799608
SCFD1	567.544	-0.82211	0.565614	-1.76799	0.229969	-3.57488	0.000350393	0.00298455
CNOT6L	574.391	-0.821667	0.565788	-1.76745	0.205302	-4.00224	6.27467e-05	0.000807903
RASSF8	296.589	-0.820907	0.566086	-1.76652	0.232073	-3.53728	0.00040427	0.00334067
CLK1	628.592	-0.820293	0.566327	-1.76576	0.21202	-3.86895	0.000109306	0.00123068
TMEM167A	1051.19	-0.820197	0.566365	-1.76565	0.172378	-4.75813	1.95399e-06	5.60407e-05
SLC30A9	1360.55	-0.819906	0.566479	-1.76529	0.211116	-3.88368	0.000102889	0.00117874
GDAP2	443.667	-0.819043	0.566818	-1.76424	0.1871	-4.37757	1.20009e-05	0.000236196
DEPDC1B	333.785	-0.818938	0.566859	-1.76411	0.19775	-4.14127	3.45389e-05	0.00052547
LSM3	772.577	-0.818889	0.566878	-1.76405	0.156293	-5.23946	1.61049e-07	8.6168e-06
ZNF146	923.315	-0.818865	0.566888	-1.76402	0.210637	-3.88756	0.000101255	0.00116898
TSPAN5	454.399	-0.818563	0.567006	-1.76365	0.164761	-4.9682	6.75789e-07	2.5016e-05
VMP1	2639.4	-0.817021	0.567613	-1.76176	0.147477	-5.53998	3.025e-08	2.20116e-06
CALU	2538.45	-0.816446	0.567839	-1.76106	0.140307	-5.81899	5.92044e-09	5.71143e-07
SMCHD1	2061.4	-0.815969	0.568027	-1.76048	0.190857	-4.2753	1.90882e-05	0.000337596
MSH2	1535.44	-0.815481	0.568219	-1.75988	0.189828	-4.29588	1.74e-05	0.000312955
CCSAP	365.457	-0.814964	0.568423	-1.75925	0.221043	-3.68691	0.000226995	0.00213482
UFL1	555.891	-0.814526	0.568595	-1.75872	0.216135	-3.76861	0.00016416	0.00164989
MOSPD2	184.984	-0.814389	0.568649	-1.75855	0.240306	-3.38896	0.000701584	0.0050503
UBE2W	356.241	-0.814268	0.568697	-1.75841	0.228747	-3.55969	0.000371299	0.00312707
PAXBP1	611.283	-0.814103	0.568762	-1.75821	0.215436	-3.77886	0.000157547	0.00159603
SERBP1	2909.63	-0.814099	0.568764	-1.7582	0.198385	-4.10363	4.06712e-05	0.00058707
PHF20L1	546.881	-0.813433	0.569026	-1.75739	0.210876	-3.85741	0.000114596	0.00126783
RTN4	1677.02	-0.813383	0.569046	-1.75733	0.155105	-5.24409	1.57059e-07	8.43879e-06
CXADR	1094.76	-0.81287	0.569248	-1.7567	0.194933	-4.16999	3.04612e-05	0.000479505
KPNA3	951.882	-0.812513	0.569389	-1.75627	0.187246	-4.33928	1.42947e-05	0.000269274
MBOAT2	191.295	-0.812317	0.569467	-1.75603	0.209656	-3.87452	0.000106833	0.00120819
HSPD1	12637.6	-0.812281	0.569481	-1.75599	0.13388	-6.06722	1.30143e-09	1.72629e-07
ZDHHC2	581.993	-0.812257	0.56949	-1.75596	0.179665	-4.52096	6.15594e-06	0.000141754
B3GALNT1	117.479	-0.812251	0.569493	-1.75595	0.267327	-3.03842	0.00237825	0.0127945
MFN1	656.199	-0.811771	0.569682	-1.75537	0.191487	-4.23931	2.24207e-05	0.000378654
TAOK1	1636.3	-0.811229	0.569896	-1.75471	0.197347	-4.11066	3.94521e-05	0.00057481
RAP1B	593.819	-0.811219	0.5699	-1.75469	0.180035	-4.5059	6.60922e-06	0.000148172
RAB1A	1684.67	-0.811213	0.569903	-1.75469	0.175017	-4.63504	3.56861e-06	9.21759e-05
KIAA1586	158.363	-0.810638	0.570129	-1.75399	0.257305	-3.1505	0.0016299	0.00962672
FRMD6	187.655	-0.810483	0.570191	-1.7538	0.237484	-3.41279	0.000643016	0.00475227
C12orf4	268.156	-0.81032	0.570255	-1.7536	0.226279	-3.58106	0.000342198	0.00293043
PCNP	1275.38	-0.810098	0.570343	-1.75333	0.19525	-4.14903	3.33882e-05	0.000513484
DDX18	1556.49	-0.810079	0.570351	-1.75331	0.164086	-4.93692	7.93663e-07	2.79712e-05
FGFR1OP2	244.845	-0.810002	0.570381	-1.75321	0.226998	-3.56833	0.000359262	0.00304178
MPHOSPH9	427.313	-0.809944	0.570404	-1.75314	0.208886	-3.87745	0.000105556	0.00119693
ZNF248	136.916	-0.807667	0.571305	-1.75038	0.256306	-3.15118	0.00162612	0.00960882
RPL36A	102.861	-0.807593	0.571334	-1.75029	0.262371	-3.07806	0.00208351	0.0116264
KLHL4	320.766	-0.806709	0.571684	-1.74922	0.203652	-3.96122	7.45692e-05	0.000928927
TNFRSF21	450.073	-0.806682	0.571695	-1.74918	0.181507	-4.44435	8.8157e-06	0.00018586
ZMAT3	182.186	-0.806633	0.571715	-1.74912	0.273885	-2.94515	0.00322793	0.0160627
MORF4L2	3496.91	-0.806531	0.571755	-1.749	0.145394	-5.5472	2.90275e-08	2.13663e-06
NIN	314.86	-0.806164	0.571901	-1.74856	0.198807	-4.055	5.01349e-05	0.000677726
UTP15	454.049	-0.806008	0.571962	-1.74837	0.208312	-3.86924	0.000109177	0.00123032
DNAJC25	81.9732	-0.805919	0.571998	-1.74826	0.297713	-2.70704	0.00678866	0.0281769
PAQR3	309.021	-0.80589	0.572009	-1.74822	0.212077	-3.79999	0.000144704	0.00149764
ZNF644	924.929	-0.8058	0.572045	-1.74811	0.217798	-3.69975	0.00021581	0.00205083
CRY1	160.195	-0.805201	0.572282	-1.74739	0.243207	-3.31076	0.00093042	0.00633561
NOL8	283.702	-0.80507	0.572334	-1.74723	0.264098	-3.04837	0.00230084	0.0125049
EMSY	199.216	-0.804985	0.572368	-1.74713	0.236161	-3.40863	0.000652893	0.00478914
SPATA5	402.787	-0.804976	0.572372	-1.74712	0.178096	-4.5199	6.18695e-06	0.000141954
STAG2	2371.26	-0.804828	0.57243	-1.74694	0.205987	-3.90718	9.33788e-05	0.00110305
SPCS3	1764.54	-0.804754	0.57246	-1.74685	0.200057	-4.02263	5.75529e-05	0.000757106
SNHG12	295.91	-0.804275	0.57265	-1.74627	0.197685	-4.06846	4.73251e-05	0.000655754
RELL1	157.153	-0.803884	0.572805	-1.74579	0.233515	-3.44254	0.000576289	0.00439631
DLD	1088.56	-0.803845	0.572821	-1.74575	0.19341	-4.15617	3.23634e-05	0.000501968
BNIP2	423.096	-0.802662	0.57329	-1.74432	0.225782	-3.55504	0.000377925	0.00317238
MYNN	305.573	-0.802606	0.573313	-1.74425	0.197214	-4.06972	4.70699e-05	0.00065364
PGM3	1017.29	-0.80236	0.57341	-1.74395	0.162747	-4.9301	8.21887e-07	2.82863e-05
PNPLA8	370.429	-0.802138	0.573499	-1.74368	0.206585	-3.88285	0.000103238	0.00117905
MBTPS2	158.553	-0.801433	0.573779	-1.74283	0.239358	-3.34827	0.000813186	0.00569902
TMEM170B	105.141	-0.801333	0.573819	-1.74271	0.27431	-2.92126	0.00348614	0.017074
ATR	1536.25	-0.80066	0.574086	-1.7419	0.159212	-5.02891	4.93281e-07	1.98152e-05
NEMF	519.758	-0.800258	0.574246	-1.74141	0.217367	-3.6816	0.000231771	0.00217172
PLEKHA3	239.238	-0.800176	0.574279	-1.74131	0.233838	-3.42192	0.000621804	0.0046413
AIMP1	489.609	-0.799781	0.574437	-1.74084	0.208225	-3.84094	0.000122563	0.00132941
CBX1	510.868	-0.799006	0.574745	-1.7399	0.185697	-4.30274	1.68696e-05	0.000305139
APOBEC3B	125.918	-0.79893	0.574775	-1.73981	0.303522	-2.6322	0.00848349	0.0334351
EDEM1	496.079	-0.798267	0.575039	-1.73901	0.184484	-4.32702	1.51137e-05	0.000280143
GEN1	358.644	-0.798197	0.575068	-1.73893	0.221608	-3.60185	0.000315966	0.0027483
AAK1	547.169	-0.798167	0.575079	-1.73889	0.201408	-3.96294	7.40339e-05	0.000925129
FOXQ1	382.739	-0.797636	0.575291	-1.73825	0.193896	-4.11374	3.89302e-05	0.000567855
ATP11C	447.229	-0.797485	0.575351	-1.73807	0.221939	-3.59327	0.000326558	0.00282116
CENPJ	309.444	-0.797253	0.575444	-1.73779	0.214877	-3.71028	0.000207029	0.00197899
OCLN	394.35	-0.79725	0.575445	-1.73779	0.196783	-4.05142	5.09073e-05	0.00068671
LCORL	290.328	-0.796371	0.575796	-1.73673	0.239309	-3.32779	0.000875363	0.00602814
QKI	69.6133	-0.795449	0.576164	-1.73562	0.318659	-2.49624	0.0125519	0.0452793
DDX46	694.215	-0.795219	0.576256	-1.73534	0.179897	-4.42041	9.85128e-06	0.000202007
GLRX	158.516	-0.793776	0.576832	-1.73361	0.246517	-3.21996	0.00128209	0.00812647
MYSM1	304.343	-0.793475	0.576953	-1.73324	0.255924	-3.10044	0.00193236	0.010963
EIF5B	462.348	-0.793448	0.576964	-1.73321	0.243053	-3.2645	0.00109657	0.00719661
UBA5	455.915	-0.792973	0.577154	-1.73264	0.222746	-3.55999	0.00037087	0.00312552
OSGIN2	516.426	-0.792613	0.577297	-1.73221	0.191369	-4.1418	3.44594e-05	0.000524887
MYCBP	297.296	-0.792398	0.577384	-1.73195	0.201022	-3.94185	8.08562e-05	0.000990022
KLK6	296.757	-0.792311	0.577418	-1.73185	0.229948	-3.44561	0.000569765	0.00435236
RBBP8	553.03	-0.791763	0.577638	-1.73119	0.197542	-4.00807	6.12173e-05	0.00079464
UBXN4	1275.84	-0.791392	0.577786	-1.73074	0.199539	-3.9661	7.3058e-05	0.000914769
MYCBP2	1218.08	-0.791052	0.577922	-1.73034	0.162327	-4.8732	1.09807e-06	3.59455e-05
NHS	97.2445	-0.790984	0.57795	-1.73025	0.277413	-2.85129	0.00435423	0.0202804
RFC4	516.645	-0.790514	0.578138	-1.72969	0.174758	-4.52347	6.08341e-06	0.000140337
CENPF	2477.72	-0.790191	0.578268	-1.7293	0.176553	-4.47566	7.6176e-06	0.000165707
BAG2	370.728	-0.789602	0.578504	-1.7286	0.208276	-3.79113	0.000149965	0.0015351
C5orf22	362.031	-0.789425	0.578575	-1.72839	0.202773	-3.89314	9.89548e-05	0.00114867
TTC33	252.005	-0.788946	0.578767	-1.72781	0.256536	-3.07538	0.00210234	0.0117212
HSP90B1	9299.81	-0.788264	0.57904	-1.727	0.158299	-4.9796	6.37156e-07	2.37934e-05
ZNF281	603.118	-0.788089	0.57911	-1.72679	0.184768	-4.26529	1.99642e-05	0.000348252
MAN2A1	1404.43	-0.787855	0.579205	-1.7265	0.196069	-4.01826	5.86305e-05	0.000765813
ZFC3H1	334.86	-0.786981	0.579556	-1.72546	0.261631	-3.00798	0.00262994	0.0138273
RANBP6	456.598	-0.786872	0.579599	-1.72533	0.215169	-3.65699	0.000255191	0.00235308
CILK1	546.138	-0.786755	0.579646	-1.72519	0.193448	-4.067	4.76214e-05	0.000658426
CHUK	672.201	-0.785942	0.579973	-1.72422	0.190741	-4.12047	3.78103e-05	0.00056005
SPICE1	68.8305	-0.785855	0.580008	-1.72411	0.320288	-2.45359	0.0141438	0.0494798
TIMM21	191.912	-0.785678	0.580079	-1.7239	0.23656	-3.32126	0.000896115	0.00613502
SUCLA2	670.731	-0.785276	0.580241	-1.72342	0.179752	-4.36867	1.25008e-05	0.000243402
TACC1	1769.57	-0.784848	0.580413	-1.72291	0.152782	-5.13704	2.791e-07	1.25823e-05
ATAD1	893.195	-0.784468	0.580566	-1.72246	0.169023	-4.64118	3.46422e-06	9.03962e-05
CUTC	136.057	-0.784418	0.580586	-1.7224	0.269108	-2.91488	0.00355823	0.0173449
SCLT1	223.038	-0.784366	0.580607	-1.72234	0.219194	-3.57842	0.000345682	0.00295232
GCH1	307.447	-0.783695	0.580877	-1.72153	0.225177	-3.48036	0.000500746	0.00395271
NUP107	1201.09	-0.783532	0.580943	-1.72134	0.182488	-4.2936	1.758e-05	0.000314858
MANEA	221.328	-0.783285	0.581042	-1.72104	0.238478	-3.28451	0.00102159	0.00678253
INSIG1	3232.29	-0.783004	0.581155	-1.72071	0.131609	-5.94948	2.68988e-09	2.97851e-07
FAM135A	588.266	-0.782626	0.581308	-1.72026	0.205971	-3.79969	0.00014488	0.00149764
TRAM1	1697.84	-0.782581	0.581326	-1.72021	0.180252	-4.34159	1.41458e-05	0.000267996
CNN3	1387.97	-0.7822	0.581479	-1.71975	0.167465	-4.67084	2.99975e-06	8.05746e-05
GTF2A1	451.237	-0.781949	0.58158	-1.71945	0.22002	-3.55399	0.000379437	0.00318297
POMK	809.798	-0.781698	0.581682	-1.71915	0.188797	-4.14042	3.46668e-05	0.000526159
PIN4	132.042	-0.781556	0.581739	-1.71898	0.239418	-3.2644	0.00109695	0.00719661
OXR1	820.283	-0.780952	0.581983	-1.71826	0.187441	-4.16638	3.09475e-05	0.00048473
PTPN11	2081.86	-0.780382	0.582213	-1.71759	0.172675	-4.51937	6.20234e-06	0.000142051
ISOC1	303.433	-0.780163	0.582301	-1.71732	0.201823	-3.86558	0.000110824	0.00124338
PHF3	1520.78	-0.779879	0.582416	-1.71699	0.206341	-3.77957	0.000157099	0.0015929
ZNF480	170.801	-0.779826	0.582437	-1.71692	0.255061	-3.05741	0.0022326	0.0121912
KLHL15	282.8	-0.779785	0.582454	-1.71688	0.221098	-3.52688	0.000420491	0.00344343
ARHGAP11A	506.157	-0.779482	0.582576	-1.71651	0.256329	-3.04094	0.00235838	0.0127239
LRCH1	208.894	-0.778843	0.582834	-1.71575	0.215254	-3.61825	0.000296602	0.0026236
BLM	353.985	-0.778446	0.582995	-1.71528	0.215679	-3.60927	0.000307055	0.00269472
TRIQK	175.85	-0.778402	0.583012	-1.71523	0.237954	-3.27123	0.00107081	0.00705415
SCAF11	1020.35	-0.778372	0.583024	-1.71519	0.205224	-3.79279	0.000148967	0.00152733
ARHGAP19	184.868	-0.778367	0.583026	-1.71519	0.221267	-3.51777	0.000435186	0.003541
CLCN5	204.924	-0.777975	0.583185	-1.71472	0.220234	-3.5325	0.000411653	0.00338193
RABGGTB	1848.35	-0.777882	0.583222	-1.71461	0.158986	-4.89276	9.94298e-07	3.29724e-05
ERBIN	2458.02	-0.777669	0.583308	-1.71436	0.192338	-4.04324	5.27187e-05	0.000705167
GAS2L3	521.173	-0.777554	0.583355	-1.71422	0.179801	-4.32453	1.52858e-05	0.000281782
THAP5	269.496	-0.777458	0.583394	-1.71411	0.240927	-3.22695	0.00125118	0.00797824
CCDC14	842.733	-0.777365	0.583431	-1.714	0.205578	-3.78136	0.000155972	0.00158511
TRIAP1	238.364	-0.776949	0.5836	-1.7135	0.221212	-3.51223	0.00044436	0.00360412
SPOPL	449.8	-0.776489	0.583786	-1.71296	0.215566	-3.6021	0.000315661	0.00274752
ATP1A1	1743.64	-0.775735	0.584091	-1.71206	0.171048	-4.53518	5.75542e-06	0.00013423
CAND1	3815.44	-0.775245	0.58429	-1.71148	0.155111	-4.99799	5.79321e-07	2.20871e-05
E2F3	275.809	-0.774736	0.584496	-1.71088	0.19968	-3.87989	0.000104504	0.00118818
ERCC6L	287.866	-0.774734	0.584497	-1.71087	0.187461	-4.13277	3.58418e-05	0.00054077
ZNF138	108.882	-0.774689	0.584515	-1.71082	0.273999	-2.82734	0.00469364	0.021461
DUSP10	127.179	-0.773214	0.585112	-1.70907	0.238367	-3.24379	0.0011795	0.00762495
ZNF700	132.152	-0.773098	0.585159	-1.70894	0.276628	-2.79473	0.00519438	0.0231926
ANKRD36C	217.172	-0.773064	0.585173	-1.7089	0.238213	-3.24527	0.0011734	0.00760408
ADAM9	2504.82	-0.77287	0.585252	-1.70867	0.183433	-4.21337	2.51586e-05	0.00041338
HELLS	1193.39	-0.772446	0.585424	-1.70816	0.195234	-3.95651	7.60515e-05	0.000943898
PSMC6	1379.68	-0.772127	0.585553	-1.70779	0.167842	-4.60033	4.21831e-06	0.000104621
CCDC18	265.652	-0.771823	0.585677	-1.70743	0.218131	-3.53835	0.000402634	0.00333364
ESCO1	239.51	-0.771752	0.585706	-1.70734	0.244076	-3.16194	0.00156725	0.00933893
TAF9B	255.491	-0.770462	0.58623	-1.70582	0.222995	-3.45507	0.000550156	0.00422793
ENPP4	426.877	-0.770403	0.586254	-1.70575	0.224139	-3.43716	0.000587842	0.00445305
MATR3	4632.94	-0.769782	0.586506	-1.70501	0.172082	-4.47335	7.70035e-06	0.000167046
RSRC1	547.842	-0.769386	0.586667	-1.70454	0.230672	-3.33541	0.000851728	0.00590093
LNPK	430.712	-0.768515	0.587021	-1.70352	0.204222	-3.76314	0.000167792	0.00167713
SRFBP1	197.421	-0.768274	0.587119	-1.70323	0.243704	-3.15248	0.00161887	0.00958378
ZNF507	280.993	-0.767355	0.587494	-1.70215	0.24368	-3.14903	0.00163814	0.0096619
DST	1719.71	-0.767344	0.587498	-1.70213	0.189071	-4.0585	4.93887e-05	0.000670869
DDHD1	339.473	-0.766993	0.587641	-1.70172	0.233755	-3.28118	0.00103374	0.00684538
CEP44	200.939	-0.766558	0.587818	-1.70121	0.255119	-3.0047	0.00265841	0.0139539
ENTPD7	280.087	-0.766099	0.588005	-1.70067	0.18995	-4.03315	5.50333e-05	0.000732283
SLC25A36	981.941	-0.765633	0.588195	-1.70012	0.225105	-3.40122	0.000670851	0.00488429
PPP1R15B	1351.51	-0.765566	0.588223	-1.70004	0.183506	-4.17189	3.02083e-05	0.000477262
KRIT1	94.3407	-0.764993	0.588456	-1.69936	0.276136	-2.77034	0.00559974	0.0245042
TPR	1019.33	-0.764872	0.588506	-1.69922	0.18579	-4.11687	3.84058e-05	0.000564734
ARL6IP1	2892.34	-0.764813	0.58853	-1.69915	0.157545	-4.85458	1.20639e-06	3.87935e-05
RAB11FIP2	196.424	-0.764617	0.58861	-1.69892	0.231563	-3.30198	0.000960055	0.00646212
SLAIN2	371.275	-0.764254	0.588758	-1.69849	0.209999	-3.63933	0.000273351	0.00247641
MKI67	1784.02	-0.76311	0.589225	-1.69714	0.192275	-3.96884	7.22244e-05	0.000907903
RDX	1184.28	-0.762659	0.589409	-1.69662	0.200604	-3.80181	0.00014364	0.00149072
HNRNPH2	498.968	-0.7613	0.589964	-1.69502	0.182577	-4.16975	3.04932e-05	0.000479505
HSF2	254.286	-0.761296	0.589966	-1.69501	0.231491	-3.28866	0.00100664	0.00671131
BRMS1L	132.357	-0.761096	0.590048	-1.69478	0.267055	-2.84996	0.00437252	0.0203433
TMEM161B-DT	235.749	-0.761047	0.590068	-1.69472	0.294687	-2.58256	0.00980704	0.0374799
DGKE	377.668	-0.759467	0.590714	-1.69287	0.17723	-4.2852	1.82578e-05	0.000325167
STARD4	961.524	-0.758895	0.590949	-1.69219	0.186112	-4.07763	4.54971e-05	0.00063736
ZNF638	2026.49	-0.758877	0.590956	-1.69217	0.199384	-3.80611	0.000141171	0.00146989
RAD51AP1	292.958	-0.7588	0.590988	-1.69208	0.217223	-3.49318	0.000477304	0.00381304
CPLANE1	356.885	-0.758677	0.591038	-1.69194	0.210103	-3.61098	0.000305036	0.00268626
GOLGB1	1257.38	-0.756971	0.591738	-1.68994	0.191517	-3.95249	7.73419e-05	0.000958979
MYO5A	454.46	-0.756342	0.591995	-1.6892	0.177478	-4.26162	2.02955e-05	0.000351623
NRAS	1115.25	-0.756292	0.592016	-1.68914	0.185418	-4.07884	4.52603e-05	0.00063736
ANKRD36	180.364	-0.75625	0.592033	-1.68909	0.262483	-2.88115	0.00396233	0.0188834
PHTF1	142.222	-0.755733	0.592245	-1.68849	0.237189	-3.18621	0.00144151	0.00881739
ZNF33A	283.663	-0.755249	0.592444	-1.68792	0.230132	-3.2818	0.00103146	0.00683567
P4HA1	916.989	-0.755103	0.592504	-1.68775	0.18336	-4.11815	3.81934e-05	0.000562669
WASL	395.975	-0.754997	0.592548	-1.68763	0.23411	-3.22497	0.00125986	0.00802555
AHCTF1	1708.53	-0.754367	0.592806	-1.68689	0.155846	-4.84046	1.29539e-06	4.04812e-05
THUMPD2	302.397	-0.754161	0.592891	-1.68665	0.193588	-3.8957	9.79152e-05	0.001146
ZNF721	218.679	-0.753271	0.593257	-1.68561	0.24343	-3.09441	0.00197208	0.0111265
MCM8	104.029	-0.752781	0.593459	-1.68504	0.269923	-2.78887	0.00528924	0.0235008
NAE1	1371.6	-0.752059	0.593755	-1.6842	0.170047	-4.42265	9.74999e-06	0.000200252
USP1	1174.23	-0.751942	0.593804	-1.68406	0.174297	-4.31413	1.60232e-05	0.000291485
C4orf46	200.928	-0.751807	0.593859	-1.6839	0.237763	-3.162	0.0015669	0.00933893
RASA2	289.848	-0.751144	0.594132	-1.68313	0.210618	-3.56638	0.000361952	0.00305846
UCHL3	116.875	-0.750934	0.594219	-1.68288	0.262634	-2.85924	0.00424655	0.0198954
TEAD1	1026.4	-0.749977	0.594613	-1.68177	0.190468	-3.93756	8.2316e-05	0.00100219
PPP4R2	1351.06	-0.749425	0.59484	-1.68112	0.194503	-3.85303	0.000116666	0.00128503
SPCS2	181.306	-0.748854	0.595076	-1.68046	0.254172	-2.94625	0.00321657	0.0160187
AFF4	1170.42	-0.747966	0.595442	-1.67942	0.183143	-4.08406	4.42552e-05	0.000627556
YES1	1470.26	-0.747415	0.59567	-1.67878	0.190133	-3.931	8.45923e-05	0.00102007
YTHDC2	776.38	-0.747148	0.59578	-1.67847	0.181087	-4.12592	3.69263e-05	0.000551254
CTDSPL2	764.514	-0.747042	0.595824	-1.67835	0.183948	-4.06116	4.88289e-05	0.000670869
SOCS5	412.656	-0.745831	0.596324	-1.67694	0.210459	-3.54384	0.000394346	0.00327995
CAB39	1463.96	-0.745037	0.596652	-1.67602	0.176441	-4.22258	2.41524e-05	0.000401434
CEP290	223.887	-0.74497	0.59668	-1.67594	0.246237	-3.02542	0.00248287	0.0132454
SP4	233.27	-0.744963	0.596683	-1.67593	0.238777	-3.11991	0.00180903	0.0104473
DAAM1	183.566	-0.744854	0.596728	-1.6758	0.253496	-2.93833	0.00329988	0.0163743
EIF4E	781.222	-0.744343	0.59694	-1.67521	0.194157	-3.83373	0.000126217	0.00135977
CPEB2	91.5785	-0.744323	0.596948	-1.67519	0.30233	-2.46196	0.0138181	0.0486809
ERI1	598.464	-0.744232	0.596986	-1.67508	0.177819	-4.18534	2.84738e-05	0.000455119
KLHL9	508.474	-0.743997	0.597083	-1.67481	0.207499	-3.58555	0.000336375	0.00288638
SGTB	173.872	-0.743916	0.597116	-1.67472	0.257729	-2.88643	0.00389645	0.0186321
MTPN	2197.52	-0.743803	0.597163	-1.67458	0.16489	-4.5109	6.45541e-06	0.000146009
COG6	434.363	-0.743786	0.59717	-1.67456	0.190319	-3.9081	9.30242e-05	0.00109988
RPS6KA3	1262.57	-0.743566	0.597261	-1.67431	0.175912	-4.22691	2.36926e-05	0.000396317
DCP2	553.757	-0.743495	0.59729	-1.67423	0.202232	-3.67645	0.000236499	0.00220762
UHMK1	3084.46	-0.743113	0.597449	-1.67378	0.174208	-4.26565	1.99318e-05	0.000348165
SCOC	564.618	-0.742975	0.597506	-1.67362	0.205231	-3.62019	0.00029439	0.00261238
TMEM64	432.965	-0.742909	0.597533	-1.67355	0.196794	-3.77505	0.000159974	0.00161547
NDUFA5	418.726	-0.742791	0.597582	-1.67341	0.24573	-3.0228	0.0025045	0.0133162
C12orf75	420.924	-0.742532	0.597689	-1.67311	0.182169	-4.07606	4.58061e-05	0.000638878
PDS5B	399.989	-0.742334	0.597771	-1.67288	0.21773	-3.40942	0.000651009	0.00478459
GOLT1B	565.642	-0.741916	0.597945	-1.6724	0.203955	-3.63765	0.000275139	0.00248308
UHRF1BP1L	488.68	-0.741867	0.597965	-1.67234	0.196996	-3.76591	0.000165946	0.00166625
ARL13B	154.868	-0.741818	0.597985	-1.67228	0.250075	-2.96639	0.00301321	0.0152384
CEP170	241.44	-0.741759	0.59801	-1.67221	0.196658	-3.77182	0.00016206	0.00163265
RAP2A	410.682	-0.741506	0.598115	-1.67192	0.22579	-3.28405	0.00102328	0.00678671
GNPNAT1	1333.28	-0.741312	0.598195	-1.6717	0.151733	-4.88565	1.03087e-06	3.4008e-05
HMGCR	5324.8	-0.741288	0.598205	-1.67167	0.134647	-5.5054	3.6834e-08	2.58154e-06
PPAT	888.046	-0.741123	0.598273	-1.67148	0.165598	-4.47543	7.6256e-06	0.000165707
NEDD4	492.785	-0.740704	0.598447	-1.67099	0.230222	-3.21734	0.00129383	0.00818057
INTS2	499.973	-0.740663	0.598464	-1.67094	0.176018	-4.20787	2.57784e-05	0.000419773
CEP78	685.318	-0.740217	0.598649	-1.67043	0.19103	-3.87488	0.000106678	0.0012075
ZNF92	299.906	-0.74009	0.598702	-1.67028	0.213708	-3.46309	0.000534004	0.00412372
ADGRV1	631.994	-0.739921	0.598772	-1.67008	0.189725	-3.89997	9.6203e-05	0.00113116
MANF	601.841	-0.739916	0.598774	-1.67008	0.152811	-4.84203	1.28518e-06	4.0309e-05
CENPI	409.76	-0.739416	0.598982	-1.6695	0.191864	-3.85386	0.000116269	0.00128264
FUT11	106.104	-0.738891	0.5992	-1.66889	0.268981	-2.747	0.00601434	0.0258564
LTV1	179.722	-0.738688	0.599284	-1.66866	0.242101	-3.05116	0.0022796	0.0124159
KLHL28	183.118	-0.738678	0.599288	-1.66865	0.230071	-3.21064	0.00132438	0.00831999
SLC25A40	327.268	-0.738111	0.599524	-1.66799	0.218668	-3.37548	0.000736869	0.0052656
BOD1L1	430.581	-0.737703	0.599693	-1.66752	0.214861	-3.4334	0.000596067	0.00450197
ENSG00000263731	102.883	-0.737457	0.599796	-1.66723	0.262602	-2.80827	0.00498079	0.0224356
NASP	773.866	-0.736482	0.600201	-1.66611	0.169257	-4.35126	1.35355e-05	0.00025958
TMX1	991.635	-0.736369	0.600248	-1.66598	0.179191	-4.1094	3.96692e-05	0.000575994
TUG1	716.314	-0.735934	0.600429	-1.66548	0.210856	-3.49023	0.000482607	0.00383855
CHD9	445.834	-0.73591	0.600439	-1.66545	0.212226	-3.46758	0.000525174	0.00406787
FBXO45	390.49	-0.73528	0.600701	-1.66472	0.202122	-3.6378	0.000274977	0.00248308
EXOSC9	545.556	-0.734617	0.600978	-1.66396	0.165106	-4.44935	8.61303e-06	0.000182797
SON	1929.71	-0.734319	0.601102	-1.66361	0.189222	-3.88074	0.000104141	0.00118683
PI4K2B	1055.43	-0.733814	0.601312	-1.66303	0.213916	-3.43038	0.000602738	0.00452597
EHBP1	542.899	-0.733435	0.60147	-1.66259	0.215266	-3.40711	0.000656551	0.00480766
MAP3K20	1459.39	-0.733046	0.601632	-1.66214	0.16654	-4.40162	1.07445e-05	0.00021752
C12orf29	318.206	-0.732708	0.601773	-1.66175	0.195643	-3.74513	0.000180298	0.0017784
CNOT4	113.728	-0.732622	0.601809	-1.66166	0.26548	-2.75961	0.00578698	0.0250907
WDR19	152.997	-0.732538	0.601844	-1.66156	0.229246	-3.19543	0.00139625	0.00863555
TIA1	827.847	-0.732507	0.601857	-1.66152	0.179923	-4.07123	4.67653e-05	0.00065083
SERPINE2	381.886	-0.732497	0.601861	-1.66151	0.191767	-3.81973	0.000133596	0.00142123
PCGF5	591.467	-0.732457	0.601878	-1.66147	0.229296	-3.19438	0.00140132	0.0086549
ZNF594	152.012	-0.732093	0.60203	-1.66105	0.25179	-2.90755	0.00364273	0.0176576
CCNA2	1711.24	-0.732025	0.602058	-1.66097	0.150295	-4.87059	1.11266e-06	3.62369e-05
WDR5B	98.3968	-0.731896	0.602112	-1.66082	0.277374	-2.63866	0.00832349	0.032937
FOXN2	743.845	-0.731773	0.602163	-1.66068	0.214552	-3.4107	0.000647955	0.00477492
IBTK	1467.81	-0.731698	0.602195	-1.66059	0.167773	-4.36125	1.29322e-05	0.000249891
PSME4	1667.72	-0.731423	0.60231	-1.66028	0.18428	-3.96908	7.21516e-05	0.000907898
C9orf72	342.479	-0.731193	0.602406	-1.66001	0.212675	-3.43807	0.000585872	0.00444759
VTA1	811.41	-0.731032	0.602473	-1.65983	0.168761	-4.33175	1.47926e-05	0.000276202
USP47	1836.57	-0.730877	0.602537	-1.65965	0.185273	-3.94486	7.98471e-05	0.000981441
GPATCH11	155.69	-0.730864	0.602543	-1.65963	0.267682	-2.73035	0.00632677	0.0266904
LNPEP	1120.09	-0.730779	0.602578	-1.65954	0.198433	-3.68276	0.000230725	0.00216511
DGKH	371.887	-0.730501	0.602695	-1.65922	0.224871	-3.24853	0.00116004	0.0075252
WDHD1	668.456	-0.729927	0.602935	-1.65855	0.185265	-3.93991	8.15109e-05	0.000996122
VDAC3	1184.21	-0.729816	0.602981	-1.65843	0.146187	-4.99235	5.96477e-07	2.26068e-05
GAN	802.363	-0.729743	0.603011	-1.65834	0.172605	-4.22782	2.35963e-05	0.000395883
SRSF1	1891.81	-0.729674	0.60304	-1.65826	0.19398	-3.76159	0.000168834	0.0016849
VPS26A	523.163	-0.729523	0.603103	-1.65809	0.204971	-3.55915	0.000372061	0.00313141
EIF1AD	145.966	-0.729309	0.603193	-1.65784	0.229683	-3.17528	0.00149693	0.00906898
COX20	219.475	-0.727603	0.603907	-1.65589	0.229761	-3.16678	0.00154139	0.00924541
TENT5A	250.572	-0.726907	0.604198	-1.65509	0.238828	-3.04364	0.00233731	0.0126545
RLF	742.925	-0.724529	0.605195	-1.65236	0.184578	-3.92533	8.66115e-05	0.00103852
FAM20B	781.553	-0.723944	0.60544	-1.65169	0.155584	-4.65306	3.27045e-06	8.65819e-05
PIK3CA	318.961	-0.723566	0.605599	-1.65126	0.207196	-3.49219	0.000479085	0.00382008
YWHAZ	9090.38	-0.7233	0.60571	-1.65095	0.161554	-4.47714	7.56492e-06	0.000164952
EIF2AK2	1453.03	-0.722264	0.606145	-1.64977	0.166421	-4.33998	1.42495e-05	0.000269219
ARL1	924.97	-0.722125	0.606204	-1.64961	0.17399	-4.15039	3.31912e-05	0.000511072
DMXL1	578.21	-0.721992	0.60626	-1.64946	0.182827	-3.94904	7.84646e-05	0.000969632
CRIPT	246.18	-0.721772	0.606352	-1.64921	0.199031	-3.62644	0.000287359	0.00256968
RNF138	510.929	-0.721402	0.606508	-1.64878	0.181201	-3.98122	6.85615e-05	0.000870451
TTC14	400.892	-0.721319	0.606543	-1.64869	0.198136	-3.64052	0.000272092	0.00246782
ZNF271P	149.19	-0.720949	0.606698	-1.64827	0.239648	-3.00836	0.0026266	0.0138154
ZC3H13	333.969	-0.7207	0.606803	-1.64798	0.194252	-3.71012	0.000207161	0.00197899
ZDHHC17	314.485	-0.720591	0.606849	-1.64786	0.222394	-3.24015	0.00119466	0.007691
ABCD3	2166.61	-0.720452	0.606907	-1.6477	0.16033	-4.49357	7.00386e-06	0.00015565
CHM	208.612	-0.720238	0.606997	-1.64745	0.234956	-3.06542	0.00217365	0.0119927
DHX29	742.157	-0.720209	0.60701	-1.64742	0.193128	-3.72917	0.00019211	0.00187458
SMAD3	173.264	-0.719981	0.607105	-1.64716	0.231953	-3.104	0.00190925	0.0108635
ALCAM	617.395	-0.719763	0.607197	-1.64691	0.183248	-3.92782	8.5719e-05	0.00103268
FAM114A1	225.957	-0.719323	0.607383	-1.64641	0.217847	-3.30196	0.000960133	0.00646212
SS18L2	104.782	-0.719243	0.607416	-1.64632	0.262598	-2.73895	0.00616359	0.0262675
SRP19	127.843	-0.717836	0.608009	-1.64471	0.235283	-3.05094	0.00228123	0.0124195
MIR4435-2HG	161.49	-0.717703	0.608065	-1.64456	0.225382	-3.18439	0.0014506	0.00885442
TRNT1	321.634	-0.717593	0.608111	-1.64444	0.198873	-3.6083	0.000308209	0.00269927
TAX1BP1	4378.63	-0.717459	0.608168	-1.64428	0.179342	-4.0005	6.32083e-05	0.000813025
SS18L1	101.788	-0.717367	0.608206	-1.64418	0.28817	-2.48939	0.0127964	0.0459438
KPNA5	183.222	-0.717007	0.608358	-1.64377	0.26615	-2.69399	0.00706022	0.0289911
PDLIM5	931.77	-0.716738	0.608472	-1.64346	0.157201	-4.55937	5.13085e-06	0.000121443
MPLKIP	209.459	-0.716557	0.608548	-1.64326	0.234025	-3.06189	0.00219947	0.0120883
RHOQ	288.945	-0.716358	0.608632	-1.64303	0.235408	-3.04305	0.00234196	0.0126742
SKAP2	315.225	-0.716122	0.608732	-1.64276	0.204896	-3.49505	0.000473966	0.00379352
HNRNPR	1552.28	-0.715761	0.608884	-1.64235	0.177541	-4.03153	5.54138e-05	0.000735549
ZC3H12C	193.424	-0.715238	0.609105	-1.64175	0.23072	-3.10002	0.00193505	0.0109661
SPC25	127.78	-0.715125	0.609152	-1.64163	0.241629	-2.95961	0.00308034	0.0155285
DIPK1A	109.546	-0.71512	0.609154	-1.64162	0.264492	-2.70375	0.00685616	0.0284015
SMC1A	776.409	-0.714808	0.609286	-1.64127	0.188567	-3.79074	0.000150197	0.00153623
BTBD3	214.662	-0.714765	0.609304	-1.64122	0.209657	-3.40921	0.000651522	0.00478459
HNRNPA3	1480.92	-0.713809	0.609708	-1.64013	0.232469	-3.07055	0.00213663	0.0118554
GPATCH2	227.813	-0.71293	0.61008	-1.63913	0.210867	-3.38095	0.000722359	0.00517352
KCTD9	534.151	-0.712917	0.610085	-1.63912	0.178335	-3.99764	6.39782e-05	0.000820441
MCM6	1581.74	-0.712745	0.610158	-1.63892	0.141318	-5.04356	4.56946e-07	1.87098e-05
CORO1C	1546.44	-0.712543	0.610244	-1.63869	0.145299	-4.90397	9.39204e-07	3.14732e-05
VCPIP1	355.171	-0.712273	0.610358	-1.63838	0.238415	-2.98753	0.00281239	0.0144992
TRMT11	314.589	-0.712063	0.610447	-1.63814	0.202508	-3.51623	0.000437725	0.00355711
RB1	826.002	-0.710488	0.611113	-1.63636	0.198815	-3.57361	0.000352089	0.002993
G3BP2	2874.87	-0.709552	0.61151	-1.6353	0.163574	-4.3378	1.43913e-05	0.00027068
DYNLT3	414.876	-0.708753	0.611849	-1.63439	0.215392	-3.29052	0.00100002	0.00667411
ICE2	644.22	-0.708739	0.611855	-1.63437	0.201415	-3.51879	0.000433522	0.00352971
ARMT1	553.675	-0.708401	0.611998	-1.63399	0.198181	-3.57452	0.000350872	0.00298664
TOPBP1	1173.71	-0.708283	0.612048	-1.63386	0.177077	-3.99986	6.33809e-05	0.000814422
JRKL	127.858	-0.707651	0.612316	-1.63314	0.253243	-2.79436	0.00520032	0.0232109
PSMD14	1639.3	-0.70725	0.612486	-1.63269	0.175096	-4.03921	5.36317e-05	0.000716628
AMMECR1	521.813	-0.706814	0.612672	-1.6322	0.192807	-3.66591	0.000246462	0.0022875
NCEH1	1035.77	-0.706543	0.612787	-1.63189	0.166343	-4.24751	2.16164e-05	0.000368862
AGGF1	134.057	-0.706472	0.612817	-1.63181	0.260807	-2.70879	0.00675285	0.0280557
FMR1	367.561	-0.706455	0.612824	-1.63179	0.252749	-2.79509	0.00518855	0.0231828
CPEB4	205.923	-0.706432	0.612834	-1.63176	0.253276	-2.78917	0.00528428	0.0234951
CTSV	152.502	-0.706174	0.612943	-1.63147	0.242271	-2.91481	0.003559	0.0173449
GPN3	266.269	-0.706066	0.612989	-1.63135	0.199815	-3.5336	0.000409947	0.00337226
ATG3	543.982	-0.705865	0.613075	-1.63112	0.183599	-3.8446	0.00012075	0.00131759
DBF4	858.273	-0.705807	0.6131	-1.63106	0.173909	-4.05848	4.93939e-05	0.000670869
USP31	210.415	-0.70558	0.613196	-1.6308	0.214798	-3.28485	0.00102037	0.00678155
BZW1	3412.98	-0.705047	0.613423	-1.6302	0.155351	-4.53841	5.66813e-06	0.00013268
FAS	156.71	-0.704952	0.613463	-1.63009	0.247847	-2.84431	0.00445082	0.0206172
NFYA	263.966	-0.704854	0.613504	-1.62998	0.199243	-3.53767	0.000403679	0.00333795
ACBD3	514.894	-0.70422	0.613774	-1.62926	0.207682	-3.39085	0.00069675	0.00502687
SNX13	880.97	-0.704102	0.613824	-1.62913	0.184862	-3.80879	0.000139649	0.00145681
POLE2	209.128	-0.704092	0.613829	-1.62912	0.246373	-2.85783	0.00426544	0.019967
CREBZF	571.733	-0.703811	0.613948	-1.6288	0.221413	-3.17872	0.00147925	0.00898271
ETAA1	371.165	-0.703427	0.614112	-1.62837	0.217471	-3.23457	0.00121825	0.00781522
SACM1L	630.42	-0.703168	0.614222	-1.62808	0.204981	-3.43041	0.000602668	0.00452597
POC1B	329.492	-0.702824	0.614368	-1.62769	0.191475	-3.67058	0.000241996	0.00225262
DNAJB1	1013.01	-0.7006	0.615316	-1.62518	0.180705	-3.87704	0.000105734	0.00119788
PSMC2	1394.58	-0.700517	0.615352	-1.62509	0.181256	-3.86479	0.000111187	0.00124525
FNIP1	480.511	-0.700469	0.615372	-1.62503	0.179562	-3.90098	9.58026e-05	0.00112958
THOC2	1029.01	-0.700214	0.615481	-1.62475	0.179842	-3.8935	9.88077e-05	0.00114867
MEF2C	523.527	-0.700196	0.615489	-1.62473	0.183139	-3.82331	0.000131673	0.00140901
SETX	1974.9	-0.700098	0.61553	-1.62462	0.186594	-3.75198	0.000175441	0.00173452
PHACTR2	833.35	-0.700034	0.615558	-1.62454	0.182663	-3.83238	0.00012691	0.00136377
NOC3L	1051.49	-0.699847	0.615638	-1.62433	0.198188	-3.53123	0.000413636	0.00339603
ENY2	320.833	-0.699697	0.615701	-1.62416	0.192274	-3.63907	0.000273623	0.00247641
KIF5B	3696.88	-0.699342	0.615853	-1.62376	0.20108	-3.47793	0.000505304	0.00397194
ARHGAP28	197.652	-0.699294	0.615873	-1.62371	0.230458	-3.03437	0.0024104	0.0129456
UBE2B	230.77	-0.699167	0.615928	-1.62357	0.268099	-2.60787	0.0091108	0.0353279
MIX23	196.166	-0.699146	0.615937	-1.62354	0.221068	-3.16259	0.00156374	0.00932677
RINT1	280.359	-0.698663	0.616143	-1.623	0.20966	-3.33237	0.000861099	0.00595613
CDC6	783.108	-0.698583	0.616177	-1.62291	0.154548	-4.52016	6.17923e-06	0.000141954
PRKCI	658.243	-0.698573	0.616181	-1.6229	0.208553	-3.34962	0.00080922	0.0056806
RPA1	751.019	-0.698497	0.616214	-1.62281	0.181817	-3.84176	0.000122155	0.00132611
STRAP	1978.81	-0.698201	0.61634	-1.62248	0.150076	-4.65232	3.28228e-06	8.67149e-05
ELMOD2	446.765	-0.697961	0.616443	-1.62221	0.214111	-3.25981	0.00111487	0.00730287
IGF2BP2	292.375	-0.697789	0.616516	-1.62202	0.187488	-3.72178	0.000197821	0.00191494
AGO2	613.777	-0.697658	0.616572	-1.62187	0.204708	-3.40807	0.000654244	0.00479628
THAP9-AS1	212.254	-0.697334	0.616711	-1.62151	0.248359	-2.80777	0.0049886	0.0224549
DDX6	1601.75	-0.697294	0.616728	-1.62146	0.153525	-4.5419	5.57492e-06	0.00013098
PPM1A	794.26	-0.697057	0.616829	-1.62119	0.200035	-3.48467	0.00049275	0.00390547
DDAH1	959.059	-0.697055	0.61683	-1.62119	0.192067	-3.62922	0.00028428	0.00255209
GNPDA2	190.839	-0.697043	0.616835	-1.62118	0.219771	-3.17167	0.00151563	0.00914691
PCNX4	495.041	-0.696944	0.616878	-1.62107	0.188855	-3.69036	0.000223935	0.00211229
HNRNPA2B1	2491.24	-0.696885	0.616903	-1.621	0.21384	-3.25891	0.00111842	0.00731857
ASNSD1	143.712	-0.696492	0.617071	-1.62056	0.27648	-2.51914	0.0117643	0.0429984
NIPBL	511.136	-0.696365	0.617125	-1.62042	0.21399	-3.2542	0.00113714	0.00741062
SEC24D	446.949	-0.696232	0.617182	-1.62027	0.169241	-4.11386	3.89106e-05	0.000567855
NEDD1	637.051	-0.696152	0.617216	-1.62018	0.183504	-3.79367	0.000148437	0.00152346
RAB14	963.757	-0.695964	0.617297	-1.61997	0.191264	-3.63876	0.000273952	0.00247763
HDGFL3	316.776	-0.695493	0.617498	-1.61944	0.224506	-3.09788	0.00194909	0.0110359
ARMCX3	293.246	-0.695348	0.61756	-1.61927	0.23476	-2.96195	0.00305699	0.0154169
POGLUT3	542.659	-0.695238	0.617607	-1.61915	0.183912	-3.78028	0.000156651	0.00159075
IFT81	87.707	-0.695162	0.61764	-1.61907	0.282531	-2.46048	0.013875	0.0488021
NETO2	656.008	-0.694789	0.6178	-1.61865	0.16721	-4.15518	3.25038e-05	0.000502932
CBFB	744.897	-0.694194	0.618055	-1.61798	0.193892	-3.58031	0.000343193	0.00293697
ANKRD26	176.986	-0.693978	0.618147	-1.61774	0.238665	-2.90776	0.00364033	0.0176573
FAM126B	206.257	-0.693749	0.618245	-1.61748	0.223252	-3.10747	0.00188695	0.0107799
RAP1A	270.13	-0.693455	0.618371	-1.61715	0.243141	-2.85207	0.00434358	0.0202383
TPMT	404.27	-0.693072	0.618536	-1.61672	0.186141	-3.72337	0.000196585	0.00190996
PCM1	1715.05	-0.692794	0.618655	-1.61641	0.192857	-3.59226	0.000327824	0.00282443
KPNA4	1403.62	-0.692481	0.618789	-1.61606	0.169797	-4.07829	4.53674e-05	0.00063736
USPL1	213.623	-0.6924	0.618824	-1.61597	0.203796	-3.39752	0.000679999	0.00493959
UGCG	750.813	-0.692348	0.618846	-1.61591	0.178217	-3.88485	0.000102391	0.0011757
CDC37L1	194.383	-0.692312	0.618861	-1.61587	0.246247	-2.81145	0.00493188	0.0222704
SUZ12	983.086	-0.692252	0.618887	-1.6158	0.198835	-3.48154	0.000498542	0.00394068
GNL3	1870.33	-0.692171	0.618922	-1.61571	0.170125	-4.0686	4.72962e-05	0.000655754
BCLAF1	2012.9	-0.691859	0.619056	-1.61536	0.186604	-3.70764	0.000209202	0.00199699
GLO1	4717.41	-0.691506	0.619207	-1.61497	0.154206	-4.4843	7.31537e-06	0.00016061
LPGAT1	1304.19	-0.690063	0.619827	-1.61335	0.169944	-4.06053	4.89611e-05	0.000670869
SIX4	114.54	-0.690061	0.619828	-1.61335	0.269197	-2.5634	0.0103651	0.0390732
FANCL	1306.15	-0.689877	0.619907	-1.61315	0.199275	-3.46193	0.000536308	0.004139
LRRC8B	299.577	-0.689684	0.61999	-1.61293	0.203852	-3.38326	0.000716306	0.0051459
CHAC2	179.141	-0.689587	0.620031	-1.61282	0.221511	-3.11311	0.00185126	0.0106345
C6orf62	1183.55	-0.688357	0.62056	-1.61145	0.191809	-3.58877	0.00033224	0.00285475
DCK	375.854	-0.688109	0.620667	-1.61117	0.194627	-3.53553	0.000406964	0.00335205
NR1D2	1144.25	-0.688056	0.62069	-1.61111	0.191676	-3.58968	0.000331082	0.00284764
WDCP	236.568	-0.687821	0.620791	-1.61085	0.208379	-3.30082	0.000964019	0.00648237
RPF1	417.695	-0.687555	0.620905	-1.61055	0.188739	-3.64288	0.0002696	0.00245395
RALA	581.501	-0.687266	0.621029	-1.61023	0.208851	-3.2907	0.000999387	0.00667341
RRM2B	457.413	-0.687126	0.62109	-1.61007	0.226679	-3.03127	0.00243529	0.0130517
PPP1R9A	870.57	-0.687089	0.621106	-1.61003	0.168411	-4.07982	4.50699e-05	0.00063557
CAMKMT	102.428	-0.685932	0.621604	-1.60874	0.28013	-2.44862	0.0143406	0.0499936
APPL1	778.444	-0.685263	0.621893	-1.60799	0.175956	-3.89451	9.83989e-05	0.00114745
PKN2	897.293	-0.685142	0.621945	-1.60786	0.212231	-3.22829	0.00124534	0.00794892
EPM2AIP1	398.688	-0.684573	0.62219	-1.60723	0.222948	-3.07055	0.00213665	0.0118554
C5orf34	122.859	-0.683423	0.622686	-1.60595	0.257677	-2.65224	0.00799595	0.0319587
DNAJC13	458.479	-0.683292	0.622743	-1.6058	0.19904	-3.43293	0.00059709	0.00450435
ELOVL6	327.257	-0.68296	0.622886	-1.60543	0.231596	-2.94893	0.00318879	0.0159302
DPY19L4	439.444	-0.68287	0.622925	-1.60533	0.218225	-3.12921	0.00175279	0.0102011
CYCS	3041.48	-0.682249	0.623193	-1.60464	0.167215	-4.08008	4.50196e-05	0.000635565
SGO1	207.749	-0.68168	0.623439	-1.60401	0.239889	-2.84165	0.0044881	0.0207446
AASDHPPT	942.426	-0.681389	0.623565	-1.60368	0.170437	-3.99789	6.39091e-05	0.000820381
UBE2D1	242.661	-0.681034	0.623718	-1.60329	0.251973	-2.70281	0.00687562	0.0284544
WDR26	678.542	-0.680869	0.62379	-1.6031	0.178121	-3.82251	0.000132102	0.00141241
WDR47	107.977	-0.680779	0.623828	-1.60301	0.273985	-2.48473	0.0129651	0.0463347
INO80D	406.695	-0.680704	0.623861	-1.60292	0.232352	-2.92962	0.00339375	0.0167411
DPY19L3	242.87	-0.680174	0.62409	-1.60233	0.24856	-2.73646	0.00621046	0.0263759
YAF2	163.678	-0.680045	0.624146	-1.60219	0.233208	-2.91605	0.00354494	0.0173021
IPO11	867.606	-0.679798	0.624253	-1.60191	0.159501	-4.26202	2.02588e-05	0.000351465
SLC35F5	1990.18	-0.679612	0.624333	-1.60171	0.175919	-3.86321	0.000111907	0.0012497
NCAPG2	995.827	-0.679283	0.624476	-1.60134	0.154384	-4.39994	1.08279e-05	0.000218513
ANKRD12	419.818	-0.678617	0.624764	-1.6006	0.219894	-3.08611	0.00202792	0.0113752
MZT1	650.695	-0.678329	0.624889	-1.60029	0.204238	-3.32127	0.000896073	0.00613502
DNAJB11	365.1	-0.677897	0.625076	-1.59981	0.180608	-3.75341	0.000174443	0.00172734
PUM2	1068.96	-0.677446	0.625271	-1.59931	0.18248	-3.71244	0.000205269	0.00196607
TMX4	666.446	-0.677172	0.62539	-1.599	0.159504	-4.24548	2.18126e-05	0.000369856
PAQR5	359.736	-0.676971	0.625477	-1.59878	0.189413	-3.57405	0.000351498	0.00298996
AGPS	2174.26	-0.676427	0.625713	-1.59818	0.171757	-3.93829	8.20649e-05	0.00100097
NCL	4076.73	-0.676293	0.625771	-1.59803	0.185432	-3.64712	0.000265192	0.00242598
ALMS1	609.417	-0.676241	0.625794	-1.59797	0.200402	-3.37442	0.000739707	0.00528291
CD164	2103.05	-0.676078	0.625864	-1.59779	0.207229	-3.26248	0.00110444	0.00723823
TOP2A	5847.16	-0.675846	0.625965	-1.59753	0.165355	-4.08725	4.36519e-05	0.000622468
DEGS1	268.132	-0.675341	0.626184	-1.59697	0.200043	-3.37598	0.000735531	0.00525899
FUBP1	908.982	-0.675282	0.62621	-1.59691	0.157066	-4.29936	1.7129e-05	0.000308517
PAK2	782.363	-0.67507	0.626302	-1.59667	0.184624	-3.65646	0.000255722	0.00235627
ITSN2	269.228	-0.675058	0.626307	-1.59666	0.237452	-2.84292	0.0044702	0.0206826
VPS13C	813.697	-0.674662	0.626479	-1.59622	0.230459	-2.92747	0.00341735	0.0168147
SCAI	203.195	-0.674399	0.626593	-1.59593	0.235915	-2.85865	0.00425446	0.0199251
ELOC	531.683	-0.674314	0.62663	-1.59584	0.162207	-4.15712	3.22286e-05	0.000500487
LYAR	373.005	-0.67399	0.626771	-1.59548	0.185936	-3.62485	0.000289134	0.0025747
NUP35	211.965	-0.673839	0.626837	-1.59531	0.237845	-2.8331	0.00460992	0.0211542
PPP2R5E	504.797	-0.673721	0.626888	-1.59518	0.190967	-3.52795	0.000418791	0.00343393
RAB7A	355.788	-0.673081	0.627166	-1.59447	0.202144	-3.32971	0.000869377	0.00599386
DEPDC1	1251.35	-0.672953	0.627221	-1.59433	0.188571	-3.5687	0.000358754	0.00303951
CWC27	252.247	-0.672907	0.627241	-1.59428	0.22997	-2.92607	0.00343275	0.0168579
LAMTOR5	222.961	-0.672817	0.62728	-1.59418	0.245081	-2.74528	0.00604588	0.0259238
TGFBR3	325.39	-0.672479	0.627428	-1.59381	0.200529	-3.35353	0.000797869	0.00562261
PUDP	120.255	-0.672396	0.627464	-1.59372	0.261971	-2.56668	0.0102678	0.038785
BRAF	475.358	-0.671789	0.627728	-1.59305	0.197934	-3.394	0.000688806	0.0049857
TJP1	1247.3	-0.671368	0.627911	-1.59258	0.178701	-3.75693	0.000172008	0.00170855
FGD6	368.944	-0.670964	0.628087	-1.59214	0.193362	-3.46998	0.000520492	0.00404636
CACUL1	1033.8	-0.670746	0.628182	-1.5919	0.172714	-3.88357	0.000102933	0.00117874
NUCKS1	5758.84	-0.669849	0.628573	-1.59091	0.186608	-3.5896	0.000331189	0.00284764
MT-CO2	5043.85	-0.66965	0.628659	-1.59069	0.195895	-3.41842	0.000629865	0.00468773
TMEM168	295.421	-0.669563	0.628697	-1.59059	0.239133	-2.79996	0.00511095	0.0228877
SUMO1	1107.24	-0.669473	0.628736	-1.59049	0.170105	-3.93565	8.29734e-05	0.00100755
GPRC5A	690.962	-0.66946	0.628742	-1.59048	0.150176	-4.45783	8.27936e-06	0.000177075
MPP7	349.634	-0.669169	0.628869	-1.59016	0.205623	-3.25435	0.00113652	0.00741037
BTAF1	1404.57	-0.669127	0.628887	-1.59011	0.163594	-4.09018	4.31046e-05	0.000616043
FPGT	219.664	-0.668657	0.629092	-1.58959	0.270145	-2.47518	0.0133169	0.0473283
EBLN3P	368.42	-0.668087	0.629341	-1.58896	0.210484	-3.17406	0.00150325	0.00908962
TMX3	1046.97	-0.667317	0.629677	-1.58812	0.183656	-3.63352	0.000279576	0.00251598
XRN1	548.982	-0.667274	0.629695	-1.58807	0.217997	-3.06093	0.00220652	0.0121059
SUPT16H	2694.13	-0.667242	0.629709	-1.58803	0.155561	-4.28926	1.7927e-05	0.000320621
SNRNP48	212.585	-0.666789	0.629907	-1.58754	0.227584	-2.92986	0.0033911	0.0167411
DNAJC24	156.317	-0.666665	0.629961	-1.5874	0.243934	-2.73298	0.00627647	0.0265619
LRP6	1143.01	-0.666287	0.630126	-1.58698	0.16551	-4.02567	5.68133e-05	0.0007497
SLCO1B3	269.439	-0.666138	0.630191	-1.58682	0.246531	-2.70205	0.00689143	0.0285026
SEM1	481.728	-0.665964	0.630267	-1.58663	0.171746	-3.87762	0.000105483	0.00119693
DHX36	627.462	-0.665214	0.630595	-1.5858	0.214149	-3.10632	0.0018943	0.0108053
STMN1	1988.62	-0.664934	0.630717	-1.5855	0.153404	-4.33452	1.46078e-05	0.000273552
MBNL1	2002.5	-0.664843	0.630757	-1.5854	0.182531	-3.64236	0.000270155	0.0024555
HAUS3	187.578	-0.664629	0.630851	-1.58516	0.243383	-2.7308	0.00631813	0.0266761
ASXL2	343.662	-0.663802	0.631212	-1.58425	0.218796	-3.03389	0.00241426	0.0129609
HAT1	827.323	-0.663675	0.631268	-1.58411	0.149227	-4.44741	8.69104e-06	0.000184146
TLE4	195.242	-0.663619	0.631293	-1.58405	0.216059	-3.07147	0.00213006	0.0118343
ORC3	387.225	-0.662906	0.631605	-1.58327	0.213563	-3.10402	0.00190907	0.0108635
HAUS1	389.002	-0.662801	0.631651	-1.58315	0.183145	-3.61899	0.000295754	0.00262265
C16orf87	141.385	-0.662375	0.631837	-1.58269	0.257692	-2.57041	0.0101578	0.0384926
TICRR	167.789	-0.661911	0.63204	-1.58218	0.217219	-3.04721	0.00230976	0.0125373
DDX5	5855.12	-0.66159	0.632181	-1.58183	0.156827	-4.21859	2.45831e-05	0.000406547
ERH	1297.18	-0.661028	0.632427	-1.58121	0.140844	-4.69335	2.68769e-06	7.37607e-05
CNTRL	180.897	-0.660923	0.632473	-1.58109	0.25427	-2.59929	0.0093416	0.0360582
TSC22D2	127.41	-0.660721	0.632562	-1.58087	0.265353	-2.48997	0.0127754	0.0459165
LARP4	1084.36	-0.660267	0.632761	-1.58037	0.183279	-3.60253	0.000315135	0.00274517
FRS2	242.712	-0.66019	0.632795	-1.58029	0.24456	-2.6995	0.00694431	0.028692
MAPK6	916.345	-0.660106	0.632832	-1.5802	0.188948	-3.49358	0.000476588	0.00380971
GINS1	540.045	-0.659639	0.633037	-1.57969	0.177161	-3.72338	0.000196574	0.00190996
TASOR2	1851.49	-0.658595	0.633495	-1.57854	0.165651	-3.9758	7.01437e-05	0.000887001
NSA2	1084.05	-0.65857	0.633506	-1.57852	0.165925	-3.96907	7.21527e-05	0.000907898
PFDN2	145.595	-0.658151	0.63369	-1.57806	0.242024	-2.71937	0.00654067	0.0273976
RSF1	479.575	-0.657706	0.633885	-1.57757	0.192514	-3.4164	0.000634546	0.0047143
IDH3A	651.614	-0.657441	0.634002	-1.57728	0.17082	-3.84873	0.000118729	0.00130133
AZI2	377.886	-0.657084	0.634159	-1.57689	0.216538	-3.03449	0.00240939	0.0129456
AKAP9	1179.81	-0.656948	0.634218	-1.57674	0.211611	-3.1045	0.00190599	0.0108546
ANKRD13C	420.497	-0.656812	0.634278	-1.5766	0.188825	-3.47842	0.00050438	0.00397079
FHIP2A	497.39	-0.656548	0.634394	-1.57631	0.203306	-3.22936	0.00124069	0.00792324
DCAF13	962.088	-0.656171	0.63456	-1.57589	0.170308	-3.85284	0.000116756	0.00128503
YIPF6	604.145	-0.655872	0.634692	-1.57557	0.177339	-3.69841	0.000216953	0.00206016
RANBP2	3191.04	-0.655643	0.634792	-1.57532	0.169629	-3.86516	0.000111018	0.00124446
XRCC4	178.962	-0.6556	0.634811	-1.57527	0.247436	-2.64958	0.0080593	0.0321379
SRSF10	1725.34	-0.654638	0.635235	-1.57422	0.186008	-3.51941	0.000432501	0.00352591
SAMD12	279.796	-0.654442	0.635321	-1.57401	0.220573	-2.96701	0.00300716	0.0152138
SEC63	523.909	-0.654218	0.63542	-1.57376	0.205452	-3.18429	0.00145109	0.00885442
SSH2	168.772	-0.653996	0.635517	-1.57352	0.242335	-2.69873	0.00696042	0.0287213
U2SURP	2170.36	-0.653972	0.635528	-1.57349	0.180724	-3.61862	0.000296178	0.0026236
PRPF38A	332.356	-0.653352	0.635801	-1.57282	0.188178	-3.47199	0.000516615	0.00403214
SHTN1	559.627	-0.652942	0.635982	-1.57237	0.214425	-3.04508	0.00232617	0.0126049
PPP4R3B	1835.18	-0.652611	0.636128	-1.57201	0.185665	-3.515	0.000439759	0.00356909
C5orf51	263.658	-0.652579	0.636142	-1.57198	0.219834	-2.96851	0.00299243	0.0151694
PLS1	1284.49	-0.652418	0.636213	-1.5718	0.206377	-3.16129	0.00157073	0.00934223
CLDN12	372.764	-0.65231	0.636261	-1.57168	0.222745	-2.9285	0.00340602	0.0167826
HSD17B11	678.071	-0.652132	0.636339	-1.57149	0.164293	-3.96933	7.20738e-05	0.000907898
ATP2A2	1264.09	-0.651557	0.636593	-1.57086	0.195333	-3.33562	0.000851095	0.00589975
BCAS2	471.191	-0.65155	0.636596	-1.57086	0.202987	-3.20981	0.00132822	0.00833999
KLF6	206.148	-0.651431	0.636648	-1.57073	0.239787	-2.71671	0.00659353	0.0275556
TMED8	446.917	-0.650943	0.636864	-1.57019	0.170338	-3.82148	0.000132652	0.00141637
BNIP3L	785.679	-0.650822	0.636917	-1.57006	0.185567	-3.5072	0.00045284	0.00365893
STON2	170.709	-0.650689	0.636976	-1.56992	0.222163	-2.92888	0.00340181	0.0167707
SNRNP27	248.103	-0.650496	0.637061	-1.56971	0.212781	-3.05711	0.00223484	0.0121982
AP1AR	465.282	-0.650417	0.637096	-1.56962	0.20504	-3.17215	0.00151313	0.00913615
HPS3	285.796	-0.650032	0.637266	-1.5692	0.202419	-3.21132	0.00132125	0.0083173
ECHDC1	829.371	-0.649801	0.637368	-1.56895	0.174386	-3.72621	0.00019438	0.00189383
NAA25	910.736	-0.649756	0.637388	-1.5689	0.166163	-3.91035	9.21626e-05	0.00109172
GMNN	264.959	-0.649646	0.637437	-1.56878	0.193854	-3.35121	0.000804601	0.00566378
ZBTB33	405.471	-0.649451	0.637523	-1.56857	0.204889	-3.16977	0.00152557	0.00917648
CEP57L1	227.45	-0.649235	0.637618	-1.56834	0.247664	-2.62144	0.00875594	0.0342966
RIC1	552.191	-0.649196	0.637636	-1.56829	0.190377	-3.41005	0.000649501	0.00478078
NKIRAS1	153.599	-0.649195	0.637636	-1.56829	0.236245	-2.74798	0.0059964	0.0258054
TMEM41B	961.837	-0.649176	0.637645	-1.56827	0.193669	-3.35198	0.000802366	0.00565118
ZNF254	138.964	-0.649045	0.637702	-1.56813	0.256849	-2.52695	0.0115056	0.0422396
CEP83	191.066	-0.648985	0.637729	-1.56806	0.240747	-2.69571	0.00702389	0.0288896
KPNA2	2685.05	-0.648981	0.63773	-1.56806	0.131544	-4.93358	8.0736e-07	2.79712e-05
NADK2	555.449	-0.648792	0.637814	-1.56785	0.186763	-3.47388	0.000512986	0.00401004
TXLNGY	462.084	-0.648657	0.637874	-1.56771	0.234335	-2.76808	0.00563881	0.0246328
SLC25A24	1259.27	-0.648388	0.637993	-1.56742	0.167599	-3.86869	0.000109422	0.00123091
MARCHF5	456.235	-0.647909	0.638204	-1.5669	0.177809	-3.64385	0.000268593	0.00245005
NANP	144.643	-0.647123	0.638552	-1.56604	0.26401	-2.45113	0.0142409	0.0497106
FRYL	1105.29	-0.646432	0.638858	-1.56529	0.16143	-4.00441	6.21735e-05	0.000802145
SELENOI	1907.33	-0.646241	0.638943	-1.56509	0.159195	-4.05942	4.91947e-05	0.000670869
STX2	121.437	-0.646169	0.638975	-1.56501	0.261252	-2.47336	0.013385	0.0475173
CAPN7	784.655	-0.645851	0.639116	-1.56466	0.166976	-3.86793	0.000109764	0.00123366
THOC1	407.468	-0.645835	0.639123	-1.56464	0.217644	-2.9674	0.00300331	0.0152018
TOP2B	1449.79	-0.645736	0.639166	-1.56454	0.192103	-3.3614	0.000775473	0.0054952
BAG4	483.819	-0.645732	0.639168	-1.56453	0.182978	-3.52902	0.000417105	0.0034223
LCOR	1495.38	-0.645221	0.639395	-1.56398	0.194053	-3.32497	0.000884271	0.00607352
SUGT1	498.595	-0.644464	0.63973	-1.56316	0.174584	-3.69144	0.000222991	0.00210807
RMI1	209.53	-0.644154	0.639868	-1.56282	0.256248	-2.51379	0.0119441	0.0435254
ENSG00000264112	280.274	-0.644127	0.63988	-1.56279	0.211588	-3.04425	0.00233259	0.0126343
IRS1	266.057	-0.644091	0.639896	-1.56275	0.207018	-3.11127	0.00186283	0.0106852
NDC80	390.984	-0.643617	0.640106	-1.56224	0.203023	-3.17017	0.00152351	0.00916845
ZNF891	159.549	-0.643405	0.6402	-1.56201	0.247966	-2.59473	0.00946652	0.036454
USF3	289.603	-0.643258	0.640265	-1.56185	0.234374	-2.74458	0.00605887	0.0259602
FABP5	150.496	-0.643188	0.640297	-1.56178	0.259498	-2.47859	0.0131904	0.0469706
BBS7	222.681	-0.643041	0.640362	-1.56162	0.234463	-2.74261	0.00609534	0.0260813
NBN	1209.15	-0.642951	0.640402	-1.56152	0.200254	-3.21068	0.00132419	0.00831999
PHF14	418.246	-0.642785	0.640475	-1.56134	0.207207	-3.10214	0.00192127	0.0109172
ADSS2	529.885	-0.642779	0.640478	-1.56133	0.18539	-3.46717	0.000525976	0.00406913
GCC2	1467.71	-0.642529	0.640589	-1.56106	0.207622	-3.09471	0.00197008	0.0111265
ADAM10	1672.41	-0.642265	0.640706	-1.56078	0.169448	-3.79034	0.000150442	0.00153751
HNRNPDL	2190.32	-0.642146	0.640759	-1.56065	0.155616	-4.12647	3.68367e-05	0.000550562
TATDN1	250.637	-0.641727	0.640945	-1.5602	0.21218	-3.02444	0.00249095	0.0132663
SLC17A5	440.545	-0.641195	0.641181	-1.55962	0.180289	-3.5565	0.000375836	0.00316109
RRP15	346.862	-0.640739	0.641384	-1.55913	0.175481	-3.65134	0.000260877	0.00239338
SENP2	554.164	-0.640653	0.641422	-1.55904	0.175294	-3.65473	0.000257452	0.00236878
ZNF518A	743.808	-0.640225	0.641613	-1.55857	0.228662	-2.79988	0.00511218	0.0228877
C3orf52	212.193	-0.640184	0.641631	-1.55853	0.2072	-3.0897	0.00200361	0.0112794
CD58	120.017	-0.639772	0.641814	-1.55808	0.250519	-2.55378	0.010656	0.0399066
AHR	615.186	-0.639745	0.641826	-1.55805	0.24541	-2.60684	0.00913825	0.0354128
UHRF2	433.314	-0.639366	0.641995	-1.55764	0.183984	-3.47512	0.000510619	0.003994
SREK1IP1	253.892	-0.639243	0.64205	-1.55751	0.22288	-2.86811	0.00412933	0.0195195
ZNF799	118.239	-0.639219	0.642061	-1.55749	0.256141	-2.49558	0.0125753	0.0453063
ACAP2	871.32	-0.639198	0.64207	-1.55746	0.190949	-3.34747	0.000815518	0.00571157
SCYL2	1087.91	-0.638823	0.642237	-1.55706	0.17075	-3.74127	0.000183089	0.00180454
SRSF3	4326.91	-0.638449	0.642403	-1.55666	0.16045	-3.97913	6.91681e-05	0.000876405
SNRPD1	719.168	-0.638251	0.642492	-1.55644	0.157209	-4.05987	4.90994e-05	0.000670869
KDM3A	410.311	-0.638227	0.642502	-1.55642	0.199925	-3.19233	0.00141132	0.008703
TXLNG	283.348	-0.638031	0.642589	-1.5562	0.211906	-3.01092	0.00260459	0.0137451
RPRD1A	1428.18	-0.637951	0.642625	-1.55612	0.16149	-3.9504	7.80199e-05	0.000966445
TBL1XR1	4908.35	-0.637769	0.642706	-1.55592	0.199794	-3.19214	0.00141223	0.0087044
SPAG9	1594.66	-0.637555	0.642802	-1.55569	0.15456	-4.12496	3.70805e-05	0.000552262
MED21	405.235	-0.637157	0.642979	-1.55526	0.2079	-3.06473	0.00217868	0.0120101
TGFBR1	698.96	-0.637121	0.642995	-1.55522	0.197917	-3.21914	0.00128576	0.00814569
ZNF770	703.382	-0.637091	0.643008	-1.55519	0.198729	-3.20583	0.00134673	0.00841539
LURAP1L	138.463	-0.63684	0.64312	-1.55492	0.23441	-2.71678	0.00659199	0.0275556
PTBP3	2167.81	-0.635995	0.643497	-1.55401	0.195178	-3.25854	0.00111987	0.00732433
HMGN4	1086.67	-0.635846	0.643563	-1.55385	0.165097	-3.85134	0.000117474	0.0012907
ZNF215	221.489	-0.635654	0.643649	-1.55364	0.202146	-3.14453	0.00166353	0.00977094
CCDC138	367.669	-0.635434	0.643747	-1.55341	0.206798	-3.07273	0.0021211	0.0117897
ANAPC13	272.237	-0.635371	0.643775	-1.55334	0.192395	-3.30243	0.0009585	0.0064598
BUB1B	921.559	-0.63521	0.643847	-1.55316	0.159223	-3.98943	6.62309e-05	0.000842542
ZNF484	237.612	-0.635116	0.643889	-1.55306	0.224164	-2.83326	0.00460761	0.0211512
ABI2	693.562	-0.63492	0.643977	-1.55285	0.175141	-3.6252	0.000288741	0.00257324
NFAT5	595.187	-0.634795	0.644032	-1.55272	0.223541	-2.83973	0.00451521	0.0208397
TOMM20	2309.92	-0.63437	0.644222	-1.55226	0.170379	-3.7233	0.000196636	0.00190996
HOOK3	551.861	-0.633621	0.644556	-1.55145	0.202528	-3.12856	0.00175667	0.010219
RAPGEF2	549.782	-0.633271	0.644713	-1.55108	0.185746	-3.40934	0.000651214	0.00478459
VBP1	792.072	-0.633175	0.644756	-1.55097	0.158098	-4.00495	6.20313e-05	0.000801122
KIAA1109	1380.92	-0.633156	0.644764	-1.55095	0.190842	-3.3177	0.00090763	0.00619719
KCTD3	1204.43	-0.632659	0.644987	-1.55042	0.169763	-3.72671	0.000193994	0.00189151
MTRF1L	196.343	-0.632498	0.645059	-1.55025	0.211244	-2.99415	0.00275208	0.0142866
ENDOD1	1667.02	-0.632362	0.645119	-1.5501	0.136973	-4.6167	3.89895e-06	9.84549e-05
SSR1	1978.78	-0.632243	0.645173	-1.54997	0.185337	-3.41131	0.000646526	0.00476991
ORC6	291.531	-0.631393	0.645553	-1.54906	0.180095	-3.50589	0.000455075	0.00367465
ATP2B4	155.553	-0.631389	0.645555	-1.54906	0.240703	-2.6231	0.00871329	0.0341821
LMBRD2	517.496	-0.631234	0.645624	-1.54889	0.236991	-2.66354	0.00773234	0.0311101
USP14	805.291	-0.630915	0.645767	-1.54855	0.18172	-3.47191	0.000516763	0.00403214
ZFAND6	751.4	-0.630832	0.645804	-1.54846	0.152552	-4.1352	3.54644e-05	0.000536347
KBTBD2	540.114	-0.630541	0.645934	-1.54815	0.172795	-3.64908	0.000263183	0.00241106
TUBGCP3	305.924	-0.630524	0.645942	-1.54813	0.189514	-3.32707	0.000877658	0.00603787
KAT2B	281.091	-0.630517	0.645945	-1.54812	0.224445	-2.80923	0.00496604	0.022385
SHOC2	502.216	-0.630486	0.645959	-1.54809	0.236944	-2.66091	0.00779305	0.0313148
ANKRD22	320.317	-0.630291	0.646046	-1.54788	0.208027	-3.02986	0.00244671	0.0130964
SF3B1	3228.04	-0.630114	0.646125	-1.54769	0.174139	-3.61846	0.000296356	0.0026236
RNF145	927.524	-0.630071	0.646145	-1.54764	0.160853	-3.91706	8.9635e-05	0.00106674
MSMO1	3586.71	-0.629627	0.646344	-1.54716	0.148712	-4.23387	2.29702e-05	0.000386541
MFAP3L	138.571	-0.629488	0.646406	-1.54702	0.243126	-2.58914	0.00962159	0.0369263
ICE1	822.243	-0.628854	0.64669	-1.54634	0.177794	-3.53698	0.000404735	0.00334234
CCNC	1888.29	-0.628704	0.646757	-1.54618	0.171054	-3.67546	0.000237419	0.00221325
MFSD14C	160.29	-0.627855	0.647138	-1.54527	0.226249	-2.77506	0.00551919	0.0242433
IREB2	943.763	-0.627583	0.64726	-1.54497	0.186579	-3.36363	0.000769256	0.00546046
TAF1A	118.304	-0.626935	0.647551	-1.54428	0.247343	-2.53468	0.0112551	0.0415427
ZNF121	1472.49	-0.626351	0.647813	-1.54366	0.190697	-3.28454	0.00102148	0.00678253
MARCHF7	1092.04	-0.625876	0.648026	-1.54315	0.178267	-3.51089	0.000446607	0.00361775
FKBP3	757.599	-0.625559	0.648169	-1.54281	0.173631	-3.60281	0.000314797	0.00274517
PIGF	198.773	-0.625407	0.648237	-1.54265	0.208504	-2.9995	0.00270427	0.0141538
MTX3	245.818	-0.625396	0.648242	-1.54263	0.239638	-2.60976	0.00906061	0.0352083
AHSA2P	315.675	-0.62493	0.648451	-1.54214	0.20982	-2.97841	0.00289753	0.0148351
OIP5-AS1	1584.5	-0.624406	0.648687	-1.54158	0.18162	-3.43798	0.000586073	0.00444759
CUL3	1228.94	-0.624329	0.648721	-1.54149	0.163921	-3.80872	0.000139686	0.00145681
DPM1	483.252	-0.624131	0.648811	-1.54128	0.17877	-3.49125	0.000480761	0.00383104
CNTLN	152.671	-0.624083	0.648832	-1.54123	0.254392	-2.45323	0.014158	0.0495161
NPAT	331.184	-0.623923	0.648904	-1.54106	0.20847	-2.99287	0.00276368	0.0143182
VPS13B	436.185	-0.623603	0.649048	-1.54072	0.198127	-3.14749	0.0016468	0.00969951
HNRNPD	609.492	-0.623594	0.649052	-1.54071	0.185594	-3.35999	0.000779461	0.00551426
GOPC	980.894	-0.623496	0.649096	-1.5406	0.231507	-2.69321	0.0070768	0.0290087
IFNAR1	297.686	-0.623467	0.649109	-1.54057	0.225357	-2.76657	0.00566491	0.0247129
ZMYM1	498.299	-0.623066	0.64929	-1.54014	0.216907	-2.8725	0.00407232	0.0193208
PRRC2C	1204.03	-0.623012	0.649314	-1.54009	0.202183	-3.08143	0.00206007	0.0115259
WDR36	1045.56	-0.622921	0.649355	-1.53999	0.18307	-3.40264	0.000667379	0.00486736
SNHG5	478.168	-0.622842	0.649391	-1.53991	0.187888	-3.31496	0.000916551	0.00624805
F3	340.999	-0.622834	0.649394	-1.5399	0.184189	-3.38149	0.000720939	0.00516626
MRPL47	575.976	-0.622589	0.649504	-1.53964	0.175584	-3.54582	0.000391396	0.00325754
RAB8B	1381.29	-0.62235	0.649612	-1.53938	0.20324	-3.06215	0.00219756	0.012088
RWDD4	183.902	-0.621618	0.649942	-1.5386	0.213308	-2.91418	0.00356619	0.0173708
ERRFI1	2510.75	-0.621568	0.649964	-1.53855	0.181273	-3.42891	0.000606008	0.00454203
SYPL1	636.44	-0.621425	0.650029	-1.53839	0.208659	-2.97818	0.00289969	0.0148351
PDP1	1058.79	-0.621422	0.65003	-1.53839	0.149989	-4.14313	3.42603e-05	0.00052248
ITPRID2	2843.98	-0.62132	0.650076	-1.53828	0.176271	-3.5248	0.000423808	0.00346391
ABL2	300.432	-0.621032	0.650206	-1.53798	0.197898	-3.13814	0.00170021	0.00994968
BRCA1	588.27	-0.620756	0.65033	-1.53768	0.186544	-3.32767	0.00087577	0.00602814
RMI2	237.533	-0.620136	0.650609	-1.53702	0.191389	-3.24019	0.00119449	0.007691
BPTF	536.151	-0.619495	0.650899	-1.53634	0.177962	-3.48104	0.000499469	0.00394556
SEPTIN11	1462.65	-0.618681	0.651266	-1.53547	0.169848	-3.64257	0.000269933	0.00245524
PITPNB	343.963	-0.618629	0.65129	-1.53542	0.213394	-2.89899	0.00374361	0.0180146
RAB2A	1143.15	-0.618606	0.6513	-1.53539	0.18109	-3.41601	0.000635455	0.0047183
ZZZ3	681.897	-0.617504	0.651798	-1.53422	0.197167	-3.13188	0.0017369	0.0101271
PPP1CC	2570.72	-0.617477	0.65181	-1.53419	0.166393	-3.71095	0.000206484	0.00197549
NUFIP2	1847.7	-0.617306	0.651887	-1.53401	0.162559	-3.79743	0.000146206	0.00150874
HIPK1	801.844	-0.616685	0.652168	-1.53335	0.184084	-3.35001	0.000808073	0.00567567
RBPJ	873.694	-0.616178	0.652397	-1.53281	0.179278	-3.43699	0.000588211	0.0044532
MORF4L1	1410.8	-0.615434	0.652733	-1.53202	0.155358	-3.96139	7.45154e-05	0.000928927
NCKAP1	3707.48	-0.615332	0.65278	-1.53191	0.162382	-3.78942	0.000151001	0.00154197
LRRFIP1	548.827	-0.615247	0.652818	-1.53182	0.197279	-3.11866	0.00181675	0.0104824
ZGRF1	273.844	-0.615056	0.652904	-1.53162	0.216132	-2.84574	0.00443081	0.0205581
EIF2S1	1926	-0.614805	0.653018	-1.53135	0.137533	-4.47022	7.81377e-06	0.000168645
CCDC91	206.331	-0.614691	0.65307	-1.53123	0.210609	-2.91863	0.00351574	0.0171925
TRIM23	238.918	-0.613995	0.653385	-1.53049	0.240296	-2.55516	0.0106138	0.0397988
CCT6A	5174	-0.613978	0.653393	-1.53047	0.151407	-4.05514	5.01034e-05	0.000677726
STRN3	764.744	-0.613556	0.653584	-1.53003	0.179674	-3.41482	0.000638237	0.00473264
SOS1	550.646	-0.613395	0.653657	-1.52986	0.210442	-2.9148	0.00355916	0.0173449
USP9X	2872.28	-0.612965	0.653852	-1.5294	0.158016	-3.87912	0.000104835	0.00119087
NUDT21	784.354	-0.612348	0.654131	-1.52875	0.206011	-2.9724	0.00295481	0.0150477
PARPBP	440.576	-0.612195	0.654201	-1.52858	0.193929	-3.1568	0.00159512	0.00946958
CDC25A	458.188	-0.611816	0.654373	-1.52818	0.181325	-3.37415	0.000740447	0.00528523
STXBP3	439.775	-0.611071	0.654711	-1.52739	0.187849	-3.25299	0.00114196	0.00743445
GEMIN2	171.35	-0.611045	0.654722	-1.52737	0.24099	-2.53557	0.0112265	0.0414613
CREB1	405.306	-0.61091	0.654784	-1.52722	0.202495	-3.01692	0.00255361	0.0135375
HMGN3	390.974	-0.610806	0.654831	-1.52711	0.192072	-3.18009	0.00147229	0.00895753
SFT2D2	733.642	-0.610579	0.654934	-1.52687	0.216647	-2.81831	0.00482774	0.0219402
KIF23	1079.24	-0.610426	0.655003	-1.52671	0.159903	-3.81748	0.000134824	0.00142832
CEP350	932.906	-0.610361	0.655033	-1.52664	0.184797	-3.30287	0.000956997	0.00645808
PRNP	867.4	-0.610347	0.655039	-1.52663	0.164071	-3.72001	0.000199214	0.00191891
EID1	956.629	-0.610203	0.655105	-1.52647	0.234768	-2.59918	0.00934473	0.0360593
PLEKHA1	291.909	-0.609559	0.655397	-1.52579	0.239027	-2.55017	0.010767	0.0401602
ATP11B	1877.44	-0.609451	0.655446	-1.52568	0.169298	-3.59988	0.000318362	0.00276725
CLCN3	2610.96	-0.608777	0.655753	-1.52497	0.170092	-3.5791	0.000344784	0.00294745
CNOT6	606.095	-0.608769	0.655756	-1.52496	0.231371	-2.63114	0.00850979	0.033518
SENP5	592.569	-0.608702	0.655787	-1.52489	0.172847	-3.52162	0.000428917	0.00350117
TMED2	3948.37	-0.608453	0.6559	-1.52462	0.145037	-4.19515	2.72694e-05	0.000439
MRPL50	447.74	-0.607949	0.656129	-1.52409	0.190763	-3.18693	0.00143791	0.00880305
NDUFB3	513.505	-0.607805	0.656194	-1.52394	0.161796	-3.75662	0.000172225	0.00170936
ERLEC1	867.225	-0.607705	0.65624	-1.52383	0.168368	-3.60938	0.000306924	0.00269472
B3GNT2	878.594	-0.607621	0.656278	-1.52374	0.15387	-3.94892	7.85056e-05	0.000969632
HELZ	584.207	-0.607603	0.656286	-1.52373	0.20194	-3.00883	0.00262257	0.0137999
PPWD1	317.317	-0.606138	0.656953	-1.52218	0.209565	-2.89237	0.00382348	0.0183314
MED4	317.024	-0.605962	0.657033	-1.52199	0.177728	-3.40948	0.000650857	0.00478459
C11orf58	1750.18	-0.605881	0.65707	-1.52191	0.159505	-3.79852	0.000145563	0.00150333
TUT7	308.672	-0.605812	0.657101	-1.52184	0.237778	-2.5478	0.0108404	0.0403396
MFSD6	346.922	-0.605688	0.657158	-1.5217	0.196732	-3.07875	0.00207874	0.01161
PIK3R4	537.83	-0.60539	0.657294	-1.52139	0.181173	-3.3415	0.000833261	0.00579579
SAAL1	333.427	-0.604922	0.657507	-1.5209	0.180738	-3.34696	0.000817043	0.00571661
WDR43	1481.59	-0.604869	0.657531	-1.52084	0.148433	-4.07504	4.60071e-05	0.000640978
NDFIP1	708.446	-0.604792	0.657566	-1.52076	0.168132	-3.59713	0.000321745	0.00278886
MIGA1	237.396	-0.604383	0.657753	-1.52033	0.237582	-2.5439	0.0109624	0.0406745
NAA16	239.733	-0.604058	0.657901	-1.51999	0.220335	-2.74154	0.00611514	0.0261402
DLEU2	128.541	-0.604003	0.657926	-1.51993	0.237047	-2.54803	0.0108332	0.0403322
MBD4	331.253	-0.60332	0.658238	-1.51921	0.20034	-3.01147	0.00259982	0.0137313
MAP2K4	890.745	-0.603255	0.658267	-1.51914	0.149021	-4.04813	5.16295e-05	0.000693512
AGO3	360.512	-0.602856	0.658449	-1.51872	0.197792	-3.04793	0.00230425	0.0125127
ATG5	597.154	-0.602219	0.65874	-1.51805	0.196683	-3.06188	0.00219952	0.0120883
UXS1	228.384	-0.602218	0.65874	-1.51805	0.213829	-2.81635	0.00485726	0.0220586
MPZL3	180.813	-0.601858	0.658905	-1.51767	0.225738	-2.66618	0.00767185	0.0309688
CKS2	1055.91	-0.601461	0.659086	-1.51725	0.14633	-4.11032	3.95119e-05	0.000575022
RUFY2	190.519	-0.600998	0.659298	-1.51677	0.231883	-2.59182	0.0095471	0.0366736
GLMN	326.387	-0.600651	0.659456	-1.5164	0.204994	-2.93009	0.00338859	0.0167411
GGH	886.947	-0.60045	0.659548	-1.51619	0.177398	-3.38476	0.000712406	0.0051224
HMGB2	1778.76	-0.600226	0.659651	-1.51595	0.151272	-3.96787	7.25184e-05	0.000910699
TSPAN13	1184.76	-0.600058	0.659728	-1.51578	0.171527	-3.49832	0.000468197	0.00375915
MRE11	395.924	-0.599556	0.659957	-1.51525	0.218168	-2.74814	0.00599351	0.0258017
RPS6KC1	276.654	-0.599529	0.659969	-1.51522	0.201878	-2.96976	0.00298036	0.0151263
WRN	441.264	-0.598885	0.660264	-1.51455	0.188963	-3.16933	0.00152793	0.00918631
PDIK1L	245.373	-0.598815	0.660296	-1.51447	0.218981	-2.73455	0.00624659	0.026453
EXOSC3	416.395	-0.598581	0.660403	-1.51423	0.170592	-3.50885	0.000450053	0.00363871
RNF11	859.675	-0.597751	0.660783	-1.51336	0.175114	-3.41349	0.000641369	0.00474561
SERINC1	1098.02	-0.597332	0.660975	-1.51292	0.202172	-2.95458	0.00313097	0.0157277
PPP2CA	1801.74	-0.59726	0.661008	-1.51284	0.154701	-3.86075	0.000113041	0.00125454
EIF2S2	2256.04	-0.597164	0.661052	-1.51274	0.17489	-3.41451	0.000638964	0.00473332
SLC35G1	155.256	-0.59711	0.661077	-1.51268	0.219965	-2.71457	0.0066362	0.0276976
DOCK5	736.368	-0.596545	0.661336	-1.51209	0.161124	-3.7024	0.000213566	0.00203255
RABEP1	952.048	-0.596476	0.661367	-1.51202	0.178445	-3.34264	0.000829854	0.00577916
BRIP1	482.384	-0.596376	0.661413	-1.51191	0.198862	-2.99894	0.00270917	0.014162
CYB5R4	155.015	-0.596236	0.661477	-1.51177	0.233435	-2.55418	0.0106437	0.0398757
ADGRA3	772.973	-0.596227	0.661481	-1.51176	0.16058	-3.71297	0.00020484	0.00196566
EED	397.605	-0.595757	0.661697	-1.51127	0.197746	-3.01274	0.00258897	0.0136835
PDS5A	3128.87	-0.595099	0.661999	-1.51058	0.174031	-3.4195	0.000627369	0.00467961
TMEM245	1176.15	-0.594971	0.662058	-1.51044	0.170751	-3.48444	0.000493168	0.00390547
NIPAL1	247.878	-0.594015	0.662497	-1.50944	0.216672	-2.74154	0.00611526	0.0261402
SRSF5	1068.75	-0.593483	0.662741	-1.50889	0.156133	-3.80115	0.000144028	0.00149353
RAD54L	166.334	-0.593343	0.662805	-1.50874	0.222355	-2.66845	0.00762025	0.0308248
PPP2R5A	825.56	-0.593342	0.662806	-1.50874	0.191844	-3.09284	0.00198253	0.0111755
CCNH	480.982	-0.593307	0.662822	-1.5087	0.193992	-3.05842	0.00222508	0.0121606
SNX14	196.567	-0.593124	0.662906	-1.50851	0.23555	-2.51804	0.0118009	0.0431197
CDC27	1630.21	-0.592358	0.663258	-1.50771	0.171747	-3.44901	0.000562646	0.00431091
POU2F1	908.586	-0.592324	0.663273	-1.50767	0.194794	-3.04077	0.00235975	0.0127239
NTN4	162.81	-0.59168	0.66357	-1.507	0.234478	-2.52339	0.0116228	0.0425669
CAPZA2	2195.73	-0.591466	0.663668	-1.50678	0.155112	-3.81315	0.000137206	0.00144275
NDFIP2	1311.62	-0.59117	0.663804	-1.50647	0.174432	-3.38911	0.000701206	0.0050503
UBE2G2	390.47	-0.591166	0.663806	-1.50646	0.187592	-3.15134	0.00162524	0.00960882
ARIH1	908.517	-0.591081	0.663845	-1.50637	0.164561	-3.59186	0.000328323	0.00282682
LHFPL2	308.139	-0.590779	0.663984	-1.50606	0.229844	-2.57035	0.0101597	0.0384926
MAP3K1	662.541	-0.590613	0.664061	-1.50589	0.165191	-3.57534	0.000349776	0.00298129
PHLDA1	1476.85	-0.590563	0.664084	-1.50583	0.192976	-3.06029	0.00221119	0.0121222
RAP2B	280.059	-0.590388	0.664164	-1.50565	0.207502	-2.84521	0.00443822	0.0205738
TMEM106B	945.692	-0.590002	0.664342	-1.50525	0.187151	-3.15254	0.00161857	0.00958378
DENR	639.412	-0.589164	0.664728	-1.50438	0.19212	-3.06665	0.00216473	0.0119539
LYN	387.762	-0.588638	0.664971	-1.50383	0.175697	-3.3503	0.000807246	0.00567567
PLS3	1835.84	-0.588242	0.665153	-1.50341	0.158449	-3.7125	0.000205224	0.00196607
ZNF800	401.281	-0.588193	0.665175	-1.50336	0.218947	-2.68646	0.00722128	0.0295393
CMC2	174.212	-0.588003	0.665263	-1.50316	0.21265	-2.76512	0.00569027	0.0248128
CDC73	236.312	-0.587995	0.665267	-1.50316	0.197428	-2.97828	0.00289868	0.0148351
USP45	332.771	-0.58788	0.66532	-1.50304	0.196536	-2.99122	0.00277869	0.0143603
ZNF664	1343.13	-0.587649	0.665426	-1.5028	0.170966	-3.43722	0.000587711	0.00445305
API5	1948.85	-0.587546	0.665474	-1.50269	0.158753	-3.701	0.000214752	0.00204231
EIF3J	835.282	-0.587269	0.665602	-1.5024	0.201326	-2.91701	0.00353402	0.0172554
BRI3BP	848.813	-0.586686	0.665871	-1.50179	0.169143	-3.46858	0.000523216	0.00405763
DNA2	613.566	-0.586638	0.665893	-1.50174	0.169467	-3.46167	0.000536836	0.00414056
TNPO1	5893.51	-0.5866	0.665911	-1.5017	0.154582	-3.79475	0.000147793	0.00151896
MLF1	256.773	-0.586348	0.666027	-1.50144	0.215231	-2.72428	0.0064442	0.0270648
ARID2	468.73	-0.585834	0.666264	-1.50091	0.187348	-3.12698	0.00176614	0.0102554
SMAD5	1244.6	-0.585741	0.666307	-1.50081	0.180765	-3.24034	0.00119386	0.007691
VPS54	1266.98	-0.585473	0.666431	-1.50053	0.177412	-3.30008	0.000966562	0.0064951
COX7B	1110.26	-0.585468	0.666433	-1.50053	0.166466	-3.51703	0.000436403	0.00354863
RP2	426.453	-0.584959	0.666668	-1.5	0.180993	-3.23195	0.0012295	0.00787153
OTULIN	350.818	-0.584861	0.666714	-1.49989	0.21381	-2.73542	0.00623002	0.0264091
NUDT12	375.511	-0.584756	0.666762	-1.49979	0.211996	-2.75834	0.00580964	0.0251632
ZDHHC23	299.889	-0.584689	0.666793	-1.49972	0.201065	-2.90797	0.00363789	0.0176543
LRR1	337.007	-0.584668	0.666803	-1.49969	0.180243	-3.24378	0.00117954	0.00762495
HBS1L	1262.97	-0.584239	0.667001	-1.49925	0.164479	-3.55205	0.000382237	0.00320013
NCOA3	770.616	-0.58406	0.667084	-1.49906	0.161501	-3.61646	0.000298661	0.00263924
GSPT1	1987.13	-0.583966	0.667127	-1.49896	0.145318	-4.01853	5.85633e-05	0.000765813
CCDC47	805.118	-0.5837	0.66725	-1.49869	0.183323	-3.184	0.00145254	0.00885856
RNMT	506.256	-0.583677	0.667261	-1.49866	0.193524	-3.01605	0.00256093	0.013554
PAWR	821.474	-0.583539	0.667325	-1.49852	0.205021	-2.84624	0.00442391	0.0205524
ZNF780A	276.571	-0.582975	0.667586	-1.49794	0.232144	-2.51126	0.01203	0.0437934
CSPP1	313.684	-0.582942	0.667601	-1.4979	0.19031	-3.06311	0.00219046	0.0120542
MIB1	1298.84	-0.582801	0.667666	-1.49775	0.175374	-3.32319	0.000889958	0.00609942
DPP8	576.446	-0.582793	0.66767	-1.49775	0.194638	-2.99424	0.00275131	0.0142866
LMBR1	1163.4	-0.582692	0.667717	-1.49764	0.164098	-3.55088	0.000383943	0.00320809
PPP2R1B	641.662	-0.582507	0.667802	-1.49745	0.150508	-3.87026	0.000108719	0.00122624
APC	439.805	-0.582465	0.667822	-1.49741	0.221073	-2.63472	0.00842074	0.0332392
SLC30A6	686.741	-0.582314	0.667892	-1.49725	0.181672	-3.2053	0.00134923	0.00842515
CDC40	451.684	-0.582022	0.668027	-1.49695	0.207313	-2.80746	0.00499336	0.0224568
PIGX	219.905	-0.581879	0.668093	-1.4968	0.232783	-2.49967	0.012431	0.0449196
PALS1	849.188	-0.581844	0.668109	-1.49676	0.183536	-3.1702	0.00152336	0.00916845
NFXL1	262.318	-0.581747	0.668154	-1.49666	0.202162	-2.87763	0.00400681	0.0190704
RPS24	8419.65	-0.581178	0.668418	-1.49607	0.158666	-3.66291	0.000249368	0.00230607
CMAS	932.846	-0.579903	0.669009	-1.49475	0.180306	-3.21621	0.00129897	0.0082049
NF1	1843.45	-0.579706	0.6691	-1.49454	0.183202	-3.16429	0.00155461	0.00929842
MKLN1	1124.41	-0.579537	0.669178	-1.49437	0.16894	-3.43044	0.000602613	0.00452597
YIPF5	558.453	-0.579365	0.669258	-1.49419	0.156671	-3.69797	0.000217327	0.00206218
MIA3	732.45	-0.578518	0.669651	-1.49331	0.191512	-3.0208	0.00252107	0.0133931
PRKD3	774.899	-0.578441	0.669687	-1.49323	0.158078	-3.6592	0.000253	0.00233626
SRSF4	432.27	-0.578336	0.669736	-1.49313	0.175894	-3.28798	0.0010091	0.00672419
PBRM1	1038.92	-0.578026	0.66988	-1.49281	0.182255	-3.17152	0.00151644	0.00914747
CDKN3	411.923	-0.577993	0.669895	-1.49277	0.187758	-3.07839	0.00208119	0.0116185
ARMC1	809.995	-0.577795	0.669987	-1.49257	0.182772	-3.16129	0.00157072	0.00934223
BPNT2	1593.58	-0.577781	0.669994	-1.49255	0.162096	-3.56443	0.000364644	0.00307916
TASOR	1733.08	-0.577618	0.670069	-1.49238	0.182011	-3.17354	0.00150591	0.00910123
BAZ2B	336.34	-0.577557	0.670098	-1.49232	0.219249	-2.63425	0.00843234	0.0332747
STT3B	3799.02	-0.577413	0.670164	-1.49217	0.152679	-3.78187	0.000155657	0.00158318
RBX1	467.913	-0.577217	0.670255	-1.49197	0.184667	-3.12572	0.00177369	0.0102805
SDCBP	1195.19	-0.577017	0.670348	-1.49176	0.183379	-3.14658	0.00165195	0.00971578
SECISBP2L	267.442	-0.576891	0.670407	-1.49163	0.22166	-2.6026	0.00925211	0.035767
TNKS2	607.92	-0.576759	0.670468	-1.4915	0.192215	-3.00059	0.00269456	0.0141088
HNRNPAB	1252.19	-0.576511	0.670584	-1.49124	0.147281	-3.91436	9.06449e-05	0.00107474
CIBAR1	261.541	-0.576236	0.670712	-1.49095	0.204211	-2.82177	0.00477599	0.0217516
SNRPF	578.081	-0.576155	0.670749	-1.49087	0.162365	-3.54852	0.000387406	0.00323278
ZNF451	1177.64	-0.57612	0.670766	-1.49083	0.199767	-2.88396	0.00392707	0.0187433
ASPH	4156.55	-0.576054	0.670796	-1.49077	0.171618	-3.3566	0.000789068	0.00556984
WDR7	272.312	-0.575888	0.670873	-1.4906	0.190395	-3.0247	0.00248881	0.0132605
R3HDM1	320.522	-0.575518	0.671045	-1.49021	0.214591	-2.68193	0.0073198	0.0298847
RFC1	1253.6	-0.575273	0.671159	-1.48996	0.164378	-3.49969	0.000465802	0.00374938
PAK1IP1	368.245	-0.575154	0.671215	-1.48984	0.184924	-3.11021	0.00186951	0.0107051
ACER3	537.893	-0.574938	0.671315	-1.48961	0.174355	-3.29751	0.000975448	0.00654789
UTP20	1064.11	-0.574508	0.671515	-1.48917	0.167145	-3.43718	0.000587811	0.00445305
MELK	1182.15	-0.574496	0.671521	-1.48916	0.140917	-4.07686	4.56485e-05	0.000638627
SEC23IP	697.758	-0.574003	0.67175	-1.48865	0.176642	-3.24953	0.00115595	0.00750248
YWHAE	3343.33	-0.573676	0.671903	-1.48831	0.176855	-3.24376	0.00117961	0.00762495
NRDC	1167.68	-0.573209	0.67212	-1.48783	0.158786	-3.60995	0.000306251	0.00269472
PPP1R12A	1053.25	-0.573024	0.672206	-1.48764	0.170523	-3.3604	0.000778288	0.00550902
C1GALT1C1	242.546	-0.573019	0.672209	-1.48763	0.213937	-2.67845	0.00739637	0.0301393
PSMD6	1114.91	-0.57281	0.672306	-1.48742	0.152705	-3.75109	0.000176069	0.00173939
RAD51C	364.561	-0.572733	0.672342	-1.48734	0.17745	-3.22758	0.00124841	0.00796457
ITGB1	2917.76	-0.571993	0.672687	-1.48658	0.141232	-4.05001	5.1216e-05	0.000689413
SUMO2	1939.57	-0.571683	0.672832	-1.48626	0.138176	-4.13735	3.51334e-05	0.000531972
BIRC6	5258.96	-0.571286	0.673017	-1.48585	0.155905	-3.66432	0.000247993	0.00229836
DENND4A	308.603	-0.571016	0.673143	-1.48557	0.201474	-2.8342	0.00459408	0.0211195
ANKIB1	727.052	-0.57048	0.673393	-1.48502	0.164674	-3.4643	0.000531608	0.00410771
KNSTRN	806.59	-0.570156	0.673544	-1.48468	0.165221	-3.45088	0.000558761	0.00428373
HSDL1	262.812	-0.569545	0.673829	-1.48406	0.211114	-2.69781	0.00697968	0.0287643
GOLGA7	430.633	-0.569486	0.673857	-1.484	0.186166	-3.05903	0.00222053	0.012147
DDX1	1710.43	-0.569413	0.673891	-1.48392	0.167573	-3.39801	0.00067878	0.00493355
ATM	1204.88	-0.569302	0.673943	-1.48381	0.180661	-3.15121	0.00162597	0.00960882
PHF6	549.659	-0.569259	0.673963	-1.48376	0.210312	-2.70673	0.00679485	0.0281848
SP3	1542.06	-0.569043	0.674064	-1.48354	0.18833	-3.02152	0.00251506	0.0133668
DR1	963.375	-0.569017	0.674076	-1.48351	0.194137	-2.93101	0.0033786	0.016708
OXSR1	707.569	-0.569005	0.674082	-1.4835	0.179452	-3.17078	0.00152028	0.00916198
CRYBG3	873.583	-0.568979	0.674094	-1.48347	0.192786	-2.95135	0.00316387	0.0158368
MORC3	564.778	-0.568899	0.674131	-1.48339	0.193791	-2.93563	0.00332874	0.0164999
DCUN1D5	721.388	-0.568753	0.674199	-1.48324	0.170994	-3.32616	0.000880523	0.00605431
LRP12	249.864	-0.568572	0.674284	-1.48305	0.223147	-2.54797	0.0108353	0.0403322
BBX	969.19	-0.567838	0.674627	-1.4823	0.186732	-3.04093	0.0023585	0.0127239
ZNF24	1415.04	-0.567719	0.674683	-1.48218	0.19653	-2.88871	0.0038683	0.0185184
TBCEL	281.669	-0.567455	0.674806	-1.48191	0.219353	-2.58695	0.00968307	0.0371175
SBDS	540.52	-0.567257	0.674899	-1.4817	0.197887	-2.86657	0.00414943	0.0195844
SAR1B	591.406	-0.566811	0.675108	-1.48125	0.169284	-3.34829	0.000813126	0.00569902
OXCT1	757.215	-0.566656	0.67518	-1.48109	0.176635	-3.20807	0.00133629	0.00837006
MSANTD3	268.926	-0.566613	0.6752	-1.48104	0.189387	-2.99183	0.00277311	0.0143373
HMGXB4	372.983	-0.566458	0.675273	-1.48088	0.175992	-3.21866	0.00128793	0.00815541
MRFAP1	1533.39	-0.566446	0.675278	-1.48087	0.167988	-3.37193	0.000746422	0.00532191
CRNDE	339.331	-0.566098	0.675441	-1.48051	0.229942	-2.46191	0.0138198	0.0486809
TGDS	366.145	-0.565918	0.675526	-1.48033	0.196823	-2.87527	0.00403684	0.019181
FRK	379.456	-0.565885	0.675541	-1.48029	0.214247	-2.64127	0.00825953	0.0327756
BTG3	254.176	-0.565865	0.67555	-1.48027	0.197506	-2.86505	0.00416943	0.0196497
ANP32B	326.093	-0.565854	0.675555	-1.48026	0.229599	-2.46454	0.013719	0.0484465
PRRC1	1050.06	-0.565547	0.675699	-1.47995	0.174281	-3.24503	0.00117439	0.00760626
COX11	463.145	-0.565536	0.675704	-1.47994	0.201357	-2.80862	0.00497537	0.0224191
CFAP97	1775.83	-0.565201	0.675861	-1.47959	0.182645	-3.09454	0.00197118	0.0111265
FGD4	287.156	-0.565168	0.675877	-1.47956	0.226169	-2.49887	0.012459	0.0450078
UBQLN1	1775.64	-0.565139	0.67589	-1.47953	0.137305	-4.11593	3.85622e-05	0.000564884
SEPTIN2	3925.61	-0.565071	0.675922	-1.47946	0.144931	-3.89888	9.66369e-05	0.00113417
URB2	370.012	-0.564602	0.676142	-1.47898	0.199945	-2.82379	0.00474601	0.0216538
NUP58	1993.76	-0.564476	0.676201	-1.47885	0.166528	-3.38968	0.000699749	0.00504279
RNF2	241.387	-0.564389	0.676242	-1.47876	0.214915	-2.62611	0.00863677	0.0339447
MDM2	880.471	-0.563993	0.676427	-1.47836	0.185214	-3.04509	0.00232612	0.0126049
NEK2	677.281	-0.563862	0.676489	-1.47822	0.164178	-3.43447	0.000593724	0.0044896
COPB2	3953.58	-0.563708	0.676561	-1.47806	0.141938	-3.97151	7.14191e-05	0.000901339
RAB10	2295.55	-0.56346	0.676678	-1.47781	0.146862	-3.83667	0.000124716	0.00134702
FBXW2	622.56	-0.563414	0.676699	-1.47776	0.1794	-3.14054	0.00168636	0.0098868
MACIR	208.909	-0.563388	0.676711	-1.47773	0.229312	-2.45686	0.0140156	0.0491532
LAPTM4A	511.414	-0.563265	0.676769	-1.47761	0.161649	-3.48449	0.000493074	0.00390547
PPP1R2	954.733	-0.562996	0.676895	-1.47733	0.204361	-2.75491	0.00587091	0.0253768
POMP	1360.41	-0.562877	0.676951	-1.47721	0.137759	-4.08596	4.38944e-05	0.000623873
CTR9	340.809	-0.562504	0.677126	-1.47683	0.209897	-2.6799	0.00736437	0.0300281
TLK1	554.451	-0.562053	0.677338	-1.47637	0.227532	-2.47021	0.0135033	0.0477909
CMPK1	1089.23	-0.561817	0.677448	-1.47613	0.163077	-3.4451	0.000570852	0.00435805
XPO4	1323.86	-0.56167	0.677517	-1.47598	0.155101	-3.62132	0.000293108	0.00260464
PDE12	647.153	-0.561333	0.677676	-1.47563	0.18021	-3.11488	0.00184017	0.0105977
ARNTL2	680.797	-0.561081	0.677794	-1.47537	0.174373	-3.21771	0.00129218	0.00817823
AHSA1	1136.91	-0.560554	0.678042	-1.47484	0.158337	-3.54026	0.000399738	0.00331614
GRK3	487.524	-0.560206	0.678205	-1.47448	0.165084	-3.39347	0.000690125	0.00499038
EIF3E	6394.01	-0.560015	0.678295	-1.47428	0.158467	-3.53396	0.000409378	0.00336976
PTAR1	796.113	-0.55965	0.678467	-1.47391	0.203572	-2.74915	0.00597503	0.0257483
KLHL7	302.733	-0.558707	0.678911	-1.47295	0.18465	-3.02577	0.00248004	0.0132359
ARPC5	1225.86	-0.558583	0.678969	-1.47282	0.142068	-3.9318	8.43112e-05	0.00101809
RNGTT	577.38	-0.558578	0.678971	-1.47282	0.175245	-3.18742	0.00143549	0.0087968
WBP11	649.464	-0.558485	0.679015	-1.47272	0.175154	-3.18854	0.00142992	0.00878791
SEL1L	772.123	-0.55789	0.679295	-1.47212	0.187876	-2.96947	0.00298317	0.0151345
SIKE1	571.853	-0.557733	0.679369	-1.47195	0.19051	-2.92759	0.00341606	0.0168147
DPY30	343.32	-0.557674	0.679397	-1.47189	0.177225	-3.14669	0.00165129	0.00971578
EXPH5	573.278	-0.557667	0.6794	-1.47189	0.20641	-2.70174	0.00689777	0.0285182
AGTPBP1	709.951	-0.557499	0.679479	-1.47172	0.169521	-3.28867	0.00100661	0.00671131
RAB3IP	292.518	-0.557453	0.679501	-1.47167	0.227308	-2.45241	0.0141903	0.0495682
SEH1L	1318.61	-0.557324	0.679561	-1.47154	0.145605	-3.82765	0.000129375	0.00138792
TRAPPC8	837.112	-0.557256	0.679594	-1.47147	0.175214	-3.18043	0.00147058	0.00895143
PLAA	734.311	-0.557195	0.679622	-1.47141	0.16359	-3.40604	0.000659129	0.00482099
RUFY3	321.186	-0.557119	0.679658	-1.47133	0.199477	-2.7929	0.00522386	0.0232915
SLBP	1218.96	-0.556718	0.679847	-1.47092	0.144058	-3.86455	0.000111293	0.00124535
LYRM2	394.261	-0.556096	0.68014	-1.47029	0.195726	-2.8412	0.00449438	0.0207661
FEM1C	343.146	-0.555958	0.680205	-1.47014	0.221427	-2.5108	0.0120457	0.0438211
GMPS	2310.01	-0.555775	0.680291	-1.46996	0.132058	-4.20856	2.56998e-05	0.000419565
LANCL1	547.118	-0.555593	0.680377	-1.46977	0.199103	-2.79048	0.00526307	0.0234312
LUZP1	569.384	-0.55551	0.680416	-1.46969	0.15711	-3.5358	0.000406535	0.00335069
NORAD	3472.59	-0.555449	0.680445	-1.46963	0.179249	-3.09877	0.00194328	0.0110079
TMEM38B	370.109	-0.555092	0.680614	-1.46926	0.182054	-3.04905	0.0022957	0.0124876
TYW3	418.393	-0.554897	0.680706	-1.46906	0.218465	-2.53998	0.0110859	0.0410492
CEP20	764.996	-0.554792	0.680755	-1.46896	0.168849	-3.28573	0.00101718	0.00677091
TENT4B	476.772	-0.554705	0.680796	-1.46887	0.189348	-2.92955	0.00339449	0.0167411
NEMP1	627.194	-0.554553	0.680868	-1.46871	0.154276	-3.59455	0.00032495	0.00281299
PHF10	321.127	-0.554306	0.680985	-1.46846	0.20961	-2.64446	0.0081821	0.0325393
NUP50	1626.3	-0.553703	0.681269	-1.46785	0.169256	-3.2714	0.00107018	0.00705365
PPP3CB	402.977	-0.553442	0.681393	-1.46758	0.193243	-2.86396	0.00418375	0.019705
NAPG	654.5	-0.553406	0.681409	-1.46755	0.174287	-3.17526	0.00149702	0.00906898
TMEM237	281.252	-0.553171	0.68152	-1.46731	0.19437	-2.84596	0.00442771	0.020555
ATP6V1G1	723.089	-0.553157	0.681527	-1.46729	0.167976	-3.29308	0.000990965	0.00663061
WAPL	1470.89	-0.553109	0.68155	-1.46724	0.167244	-3.3072	0.000942347	0.00638629
RPF2	420.926	-0.553059	0.681573	-1.46719	0.184128	-3.00367	0.00266741	0.0139954
DDX50	586.957	-0.552658	0.681763	-1.46679	0.21814	-2.5335	0.0112929	0.0416339
APAF1	381.796	-0.552122	0.682016	-1.46624	0.184529	-2.99206	0.00277103	0.0143373
JMJD1C	621.155	-0.552063	0.682044	-1.46618	0.185142	-2.98183	0.00286533	0.0147125
MED13	2100.42	-0.549832	0.683099	-1.46392	0.158443	-3.47022	0.000520039	0.00404628
DHX15	3047.89	-0.549765	0.683131	-1.46385	0.15243	-3.60669	0.000310132	0.00271238
MAPRE1	1102.02	-0.549628	0.683196	-1.46371	0.155824	-3.52724	0.000419908	0.00344087
USP34	2131.28	-0.549406	0.683302	-1.46348	0.169435	-3.24258	0.00118451	0.00765276
HNRNPH1	3161.15	-0.549322	0.683341	-1.4634	0.170575	-3.22042	0.00128005	0.00812163
DPY19L1	864.51	-0.549287	0.683358	-1.46336	0.201794	-2.72202	0.00648843	0.0272236
STIM2	395.97	-0.548262	0.683843	-1.46232	0.191437	-2.86393	0.00418426	0.019705
WAC	1394.57	-0.547945	0.683994	-1.462	0.174371	-3.14241	0.00167563	0.00983297
USP32	383.513	-0.54765	0.684134	-1.4617	0.175688	-3.11717	0.00182593	0.0105305
MMGT1	429.312	-0.547044	0.684421	-1.46109	0.172167	-3.17741	0.00148596	0.00901488
EPCAM	5192.33	-0.546877	0.6845	-1.46092	0.136282	-4.01284	5.99921e-05	0.000781125
OPA1	2096.45	-0.546769	0.684551	-1.46081	0.176686	-3.09458	0.00197094	0.0111265
ETNK1	859.69	-0.546247	0.684799	-1.46028	0.221746	-2.46339	0.0137631	0.0485407
UBXN2B	386.758	-0.546149	0.684846	-1.46018	0.214102	-2.55089	0.0107449	0.0401015
PNRC2	1618.1	-0.54613	0.684855	-1.46016	0.173465	-3.14835	0.00164194	0.00967538
LATS1	398.683	-0.545426	0.685189	-1.45945	0.1804	-3.02342	0.00249937	0.0132945
USO1	1527.75	-0.545279	0.685259	-1.4593	0.164804	-3.30864	0.000937499	0.00637039
APIP	304.167	-0.544961	0.68541	-1.45898	0.199786	-2.72773	0.0063772	0.026872
NDUFAF5	240.224	-0.544837	0.685469	-1.45886	0.199619	-2.72938	0.00634533	0.0267466
IPO7	9729.32	-0.544833	0.685471	-1.45885	0.145654	-3.74059	0.000183585	0.00180802
ACSL3	2035.02	-0.544405	0.685674	-1.45842	0.170942	-3.18474	0.00144886	0.00885304
YWHAH	880.947	-0.543453	0.686127	-1.45746	0.152834	-3.55585	0.000376758	0.00316467
FASTKD1	289.168	-0.543388	0.686158	-1.45739	0.197448	-2.75205	0.00592228	0.0255648
MAP3K7	536.251	-0.54317	0.686261	-1.45717	0.177261	-3.06423	0.00218229	0.0120196
OIP5	185.79	-0.543071	0.686308	-1.45707	0.209923	-2.587	0.00968154	0.0371175
MYO9A	733.084	-0.542266	0.686692	-1.45626	0.176296	-3.07588	0.00209883	0.0117067
MPZL2	409.443	-0.542224	0.686711	-1.45622	0.190734	-2.84283	0.00447143	0.0206826
DENND1B	558.528	-0.542204	0.686721	-1.45619	0.207708	-2.61041	0.00904346	0.0351945
HSPA14	503.524	-0.542175	0.686735	-1.45617	0.190764	-2.84212	0.00448142	0.0207213
PMS1	349.948	-0.542112	0.686765	-1.4561	0.200946	-2.6978	0.00697986	0.0287643
MAGI3	423.244	-0.542043	0.686797	-1.45603	0.198141	-2.73565	0.00622577	0.0264087
EPAS1	315.241	-0.541533	0.687041	-1.45552	0.208283	-2.59998	0.00932292	0.0360141
SRP9	2502.23	-0.541424	0.687093	-1.45541	0.195092	-2.77523	0.0055163	0.024239
MAP4K4	613.861	-0.541375	0.687116	-1.45536	0.176486	-3.06753	0.00215838	0.0119291
CLTC	12621.4	-0.541276	0.687163	-1.45526	0.137466	-3.93754	8.23219e-05	0.00100219
CEP97	349.015	-0.541034	0.687278	-1.45501	0.206688	-2.61764	0.00885413	0.034596
PRR14L	680.294	-0.540909	0.687338	-1.45489	0.182936	-2.95681	0.00310836	0.0156327
C2CD3	225.557	-0.540843	0.687369	-1.45482	0.209657	-2.57965	0.00988994	0.0376836
RC3H1	506.047	-0.540719	0.687428	-1.4547	0.182914	-2.95613	0.00311523	0.015661
KLHL23	452.245	-0.540705	0.687435	-1.45468	0.202843	-2.66563	0.00768433	0.0309855
PRPS2	784.487	-0.540201	0.687675	-1.45418	0.179495	-3.00956	0.00261626	0.0137895
TMEM131	252.583	-0.540184	0.687683	-1.45416	0.218504	-2.47219	0.0134289	0.0475935
CCDC6	1188.01	-0.540175	0.687687	-1.45415	0.189963	-2.84358	0.00446096	0.0206567
SOCS6	450.541	-0.539656	0.687935	-1.45363	0.197473	-2.73282	0.00627954	0.026566
FBXO11	705.489	-0.539446	0.688035	-1.45341	0.193672	-2.78536	0.00534687	0.0236907
SWAP70	393.202	-0.53932	0.688095	-1.45329	0.183044	-2.94639	0.00321508	0.0160175
AK6	197.61	-0.539313	0.688098	-1.45328	0.21053	-2.56169	0.0104165	0.0391973
MAGOHB	331.585	-0.539301	0.688104	-1.45327	0.179214	-3.00926	0.00261884	0.0137971
MCL1	1826.42	-0.539273	0.688118	-1.45324	0.169355	-3.18428	0.00145117	0.00885442
ORC5	583.677	-0.53903	0.688233	-1.453	0.181382	-2.9718	0.00296063	0.0150515
SKA3	343.708	-0.538827	0.68833	-1.45279	0.196955	-2.73578	0.00622322	0.0264067
RPE	863.477	-0.538445	0.688512	-1.45241	0.182795	-2.94562	0.00322306	0.0160447
SLTM	733.405	-0.538062	0.688696	-1.45202	0.163398	-3.29295	0.000991415	0.00663061
AP1G1	1668.56	-0.53779	0.688825	-1.45175	0.14778	-3.63912	0.000273575	0.00247641
TAF1D	2504.26	-0.537785	0.688828	-1.45174	0.157491	-3.41471	0.000638501	0.00473264
FAM199X	839.801	-0.537394	0.689014	-1.45135	0.186403	-2.88297	0.0039394	0.0187881
ZNF106	989.847	-0.537237	0.689089	-1.45119	0.16651	-3.22645	0.00125335	0.0079881
ZNF322	167.112	-0.536226	0.689572	-1.45017	0.21833	-2.45603	0.0140481	0.0492262
TRIP13	677.921	-0.535496	0.689922	-1.44944	0.162574	-3.29386	0.000988232	0.00661627
PARG	423.315	-0.535356	0.689988	-1.4493	0.202139	-2.64845	0.0080861	0.0321978
HIVEP2	230.121	-0.535196	0.690065	-1.44914	0.203967	-2.62393	0.00869219	0.0341308
MIOS	640.714	-0.534906	0.690204	-1.44885	0.166591	-3.21088	0.00132327	0.00831999
SFXN1	2012.3	-0.534863	0.690224	-1.4488	0.140294	-3.81245	0.000137594	0.00144565
ARCN1	1690.96	-0.534196	0.690543	-1.44814	0.135801	-3.93367	8.36573e-05	0.0010136
NIPSNAP3A	235.776	-0.533646	0.690807	-1.44758	0.210865	-2.53075	0.0113821	0.0418657
YTHDF3	930.432	-0.533528	0.690863	-1.44746	0.182107	-2.92975	0.0033923	0.0167411
STK26	883.421	-0.533134	0.691052	-1.44707	0.191772	-2.78004	0.00543526	0.0239899
FUT4	316.285	-0.532893	0.691167	-1.44683	0.194442	-2.74064	0.00613205	0.0261944
B4GALT5	673.593	-0.532827	0.691199	-1.44676	0.159305	-3.34469	0.000823744	0.00575085
FAT1	25017.9	-0.532587	0.691314	-1.44652	0.138624	-3.84196	0.000122057	0.00132611
EFR3A	1284.96	-0.5324	0.691403	-1.44633	0.160462	-3.31792	0.00090691	0.0061956
WDR75	1139.06	-0.532126	0.691535	-1.44606	0.161536	-3.29416	0.00098717	0.0066132
FAM204A	453.738	-0.531816	0.691683	-1.44575	0.182901	-2.90767	0.00364129	0.0176573
MOB1A	2476.15	-0.531529	0.691821	-1.44546	0.178374	-2.97986	0.00288381	0.0147895
TFAM	734.064	-0.531351	0.691906	-1.44528	0.1942	-2.7361	0.0062172	0.0263899
GALNT7	1538.71	-0.531268	0.691946	-1.4452	0.168637	-3.15036	0.00163072	0.00962707
DNAJC21	472.904	-0.530681	0.692228	-1.44461	0.193851	-2.73757	0.00618945	0.0263424
PAIP2	554.455	-0.530605	0.692264	-1.44454	0.190177	-2.79006	0.00526983	0.0234423
RTTN	321.501	-0.530597	0.692268	-1.44453	0.187529	-2.82942	0.00466328	0.0213528
GORASP2	433.389	-0.53054	0.692296	-1.44447	0.193537	-2.74128	0.00612005	0.0261519
GABARAPL2	337.295	-0.530369	0.692378	-1.4443	0.195728	-2.70973	0.00673386	0.0280042
NDUFAF1	220.076	-0.530359	0.692382	-1.44429	0.213647	-2.48241	0.0130497	0.0465736
SLC38A1	3131.05	-0.530083	0.692515	-1.44401	0.168796	-3.14038	0.00168727	0.00988758
CISD2	356.501	-0.52947	0.692809	-1.4434	0.174884	-3.02756	0.00246539	0.0131688
ZDHHC6	349.094	-0.529372	0.692856	-1.4433	0.178099	-2.97234	0.00295542	0.0150477
RAC1	1217.86	-0.529207	0.692935	-1.44314	0.192763	-2.74538	0.00604408	0.0259238
NSD3	969.673	-0.528866	0.693099	-1.44279	0.158086	-3.34544	0.000821528	0.00573853
SMARCAD1	457.11	-0.528761	0.69315	-1.44269	0.181635	-2.91112	0.0036013	0.0175101
GCLM	515.721	-0.528669	0.693194	-1.4426	0.193631	-2.73029	0.00632781	0.0266904
DNM1L	1167.25	-0.528275	0.693383	-1.4422	0.168517	-3.13484	0.00171948	0.010044
NOLC1	1340.01	-0.528115	0.69346	-1.44204	0.158554	-3.33082	0.000865918	0.00597972
GPSM2	1500.95	-0.528071	0.693482	-1.442	0.187683	-2.81364	0.00489846	0.0221903
ENAH	1102.24	-0.527912	0.693558	-1.44184	0.19006	-2.77761	0.00547609	0.0241206
DIAPH1	789.629	-0.527748	0.693637	-1.44168	0.164536	-3.2075	0.00133896	0.00837853
HIP1	417.218	-0.527447	0.693781	-1.44138	0.178951	-2.94744	0.00320412	0.0159755
RBBP6	357.226	-0.527408	0.6938	-1.44134	0.21224	-2.48496	0.0129565	0.0463347
EXOC6	513.464	-0.527283	0.69386	-1.44121	0.192601	-2.73769	0.00618718	0.0263415
PSD3	455.386	-0.527001	0.693996	-1.44093	0.170772	-3.086	0.00202867	0.0113752
SCAMP1	758.939	-0.526674	0.694153	-1.4406	0.205496	-2.56294	0.010379	0.0390958
PSMD11	1091.06	-0.526192	0.694385	-1.44012	0.14986	-3.51122	0.00044606	0.00361562
CTPS1	705.249	-0.52589	0.69453	-1.43982	0.154347	-3.4072	0.000656334	0.00480766
XIAP	676.825	-0.525585	0.694677	-1.43952	0.200353	-2.6233	0.00870837	0.0341733
VPS36	498.33	-0.524731	0.695089	-1.43867	0.204204	-2.56964	0.0101804	0.0385368
YAP1	1263.79	-0.524644	0.695131	-1.43858	0.198765	-2.63952	0.00830242	0.0328945
ALS2	475.287	-0.524135	0.695376	-1.43807	0.199432	-2.62814	0.00858524	0.0337734
RAB21	594.814	-0.524044	0.69542	-1.43798	0.200818	-2.60955	0.00906616	0.0352192
OSBPL1A	565.327	-0.523865	0.695506	-1.4378	0.165713	-3.16129	0.00157073	0.00934223
HNRNPM	874.457	-0.523681	0.695595	-1.43762	0.1824	-2.87106	0.00409102	0.0193878
MPHOSPH10	391.128	-0.523171	0.695841	-1.43711	0.206242	-2.53668	0.0111909	0.0413659
PCF11	622.716	-0.523001	0.695923	-1.43694	0.186143	-2.80968	0.00495909	0.0223615
GNL2	865.686	-0.522949	0.695948	-1.43689	0.180331	-2.89994	0.00373234	0.0179825
COMMD2	384.107	-0.522855	0.695993	-1.4368	0.192535	-2.71564	0.00661475	0.0276171
CRIM1	782.765	-0.522456	0.696186	-1.4364	0.165939	-3.14849	0.00164116	0.00967522
SNTB2	768.361	-0.522301	0.69626	-1.43624	0.185011	-2.82308	0.0047565	0.0216783
CDCA2	833.677	-0.522262	0.696279	-1.43621	0.16916	-3.08738	0.00201932	0.0113463
ARF4	3806.8	-0.522064	0.696375	-1.43601	0.125378	-4.16392	3.12825e-05	0.000489376
ATG12	386.382	-0.52188	0.696464	-1.43583	0.208221	-2.50638	0.0121976	0.0442392
USP37	527.173	-0.521004	0.696887	-1.43495	0.188761	-2.76013	0.00577792	0.0250685
EIF1AY	332.829	-0.520884	0.696944	-1.43483	0.190294	-2.73727	0.0061952	0.0263581
PHC3	525.321	-0.520768	0.697001	-1.43472	0.198918	-2.61801	0.00884441	0.0345793
AP3S1	556.629	-0.520407	0.697175	-1.43436	0.192264	-2.70673	0.00679499	0.0281848
PLEKHF2	608.541	-0.520147	0.697301	-1.4341	0.185338	-2.80648	0.00500853	0.0225048
RBMXL1	274.437	-0.520023	0.697361	-1.43398	0.201234	-2.58417	0.00976128	0.0373274
TCP1	7166.45	-0.519878	0.697431	-1.43383	0.136048	-3.82129	0.000132758	0.00141637
UBR5	1876.83	-0.519211	0.697753	-1.43317	0.150828	-3.44241	0.000576554	0.00439631
PIAS2	381.374	-0.519204	0.697757	-1.43316	0.205342	-2.52849	0.0114555	0.0420994
WNK1	964.926	-0.519081	0.697816	-1.43304	0.182492	-2.84441	0.00444944	0.0206172
CKS1B	622.965	-0.518887	0.69791	-1.43285	0.175451	-2.95744	0.00310204	0.0156112
HNRNPA1	4319.35	-0.518302	0.698193	-1.43227	0.182136	-2.84568	0.0044316	0.0205581
CUL4B	800.807	-0.518286	0.698201	-1.43225	0.197989	-2.61775	0.00885124	0.0345954
TPX2	1345.5	-0.518235	0.698225	-1.4322	0.148125	-3.49863	0.000467653	0.00375915
POLR2B	1580.54	-0.518076	0.698302	-1.43204	0.159324	-3.25172	0.00114709	0.00745599
HNRNPU	4930.44	-0.517878	0.698398	-1.43185	0.162344	-3.19001	0.00142268	0.00876037
MCPH1	437.517	-0.51773	0.69847	-1.4317	0.184118	-2.81194	0.0049243	0.022252
VIRMA	953.704	-0.517647	0.69851	-1.43162	0.162383	-3.18782	0.00143351	0.00879471
PDK3	624.264	-0.516792	0.698924	-1.43077	0.177153	-2.9172	0.00353187	0.0172516
KIAA0586	375.784	-0.516647	0.698995	-1.43063	0.201758	-2.56072	0.0104454	0.039289
PPFIBP1	839.789	-0.516168	0.699226	-1.43015	0.174206	-2.96298	0.00304681	0.0153778
CPSF2	1587.08	-0.515991	0.699312	-1.42998	0.164728	-3.13238	0.00173393	0.0101145
RC3H2	815.676	-0.515884	0.699364	-1.42987	0.170214	-3.03079	0.00243911	0.0130667
GTF3C3	1246.54	-0.515304	0.699645	-1.4293	0.157567	-3.27037	0.00107406	0.00706459
EIF2AK3	340.178	-0.514969	0.699808	-1.42896	0.186592	-2.75986	0.00578257	0.0250801
MON2	508.157	-0.514813	0.699884	-1.42881	0.186965	-2.75353	0.00589565	0.0254751
TBC1D4	769.504	-0.514705	0.699936	-1.4287	0.151248	-3.40306	0.000666354	0.00486267
CEP70	280.944	-0.514228	0.700168	-1.42823	0.200124	-2.56955	0.0101831	0.0385368
RNF141	405.347	-0.513875	0.700339	-1.42788	0.192662	-2.66723	0.00764796	0.0309074
USP24	686.943	-0.513451	0.700545	-1.42746	0.171298	-2.99742	0.00272279	0.0142099
TIMM23	700.964	-0.513405	0.700567	-1.42742	0.150788	-3.40482	0.00066207	0.00483695
SMARCA5	2283.43	-0.512851	0.700836	-1.42687	0.154612	-3.31702	0.000909816	0.00620546
FAM8A1	454.303	-0.512693	0.700913	-1.42671	0.208898	-2.45427	0.014117	0.049424
MASTL	662.31	-0.512216	0.701145	-1.42624	0.17895	-2.86235	0.00420513	0.0197668
TAF7	1137.34	-0.512147	0.701178	-1.42617	0.158908	-3.22292	0.00126889	0.00807497
HACD1	186.183	-0.511756	0.701368	-1.42578	0.206999	-2.47227	0.0134259	0.0475935
SERAC1	233.578	-0.511487	0.701499	-1.42552	0.201808	-2.53452	0.0112601	0.0415491
ACSL4	756.361	-0.511444	0.70152	-1.42548	0.184542	-2.77142	0.0055813	0.0244571
NIPSNAP2	802.776	-0.511229	0.701624	-1.42526	0.161479	-3.16592	0.00154595	0.00926404
PUM3	381.654	-0.511196	0.701641	-1.42523	0.203864	-2.50754	0.0121576	0.0441319
ZC3H7A	339.576	-0.511146	0.701665	-1.42518	0.195192	-2.61868	0.00882711	0.0345329
SRP14	783.24	-0.510162	0.702144	-1.42421	0.170385	-2.99417	0.00275195	0.0142866
KIF15	322.708	-0.510137	0.702156	-1.42419	0.181467	-2.81117	0.00493611	0.0222737
MTRR	277.486	-0.510096	0.702176	-1.42415	0.204699	-2.49193	0.0127052	0.0457028
GFPT1	3210.96	-0.510081	0.702183	-1.42413	0.164126	-3.10787	0.00188441	0.0107702
ARL8B	762.957	-0.509283	0.702572	-1.42334	0.182824	-2.78564	0.00534226	0.0236785
CHD7	485.901	-0.508878	0.702769	-1.42294	0.205887	-2.47164	0.0134495	0.0476532
UPF2	328.79	-0.508426	0.702989	-1.4225	0.204513	-2.48603	0.0129177	0.0462974
TRA2B	2377.71	-0.508407	0.702998	-1.42248	0.144203	-3.52562	0.000422488	0.00345707
CCNT2	534.237	-0.507779	0.703304	-1.42186	0.191973	-2.64505	0.00816782	0.0324927
MRPL18	534.713	-0.507747	0.70332	-1.42183	0.159297	-3.18741	0.00143551	0.0087968
LMO7	514.261	-0.507712	0.703337	-1.42179	0.201725	-2.51686	0.0118406	0.0432401
CDK5RAP2	524.763	-0.507229	0.703573	-1.42132	0.174757	-2.90249	0.00370212	0.0178697
KDELR3	409.256	-0.507198	0.703587	-1.42129	0.176678	-2.87075	0.00409493	0.0193991
GUF1	553.447	-0.506501	0.703928	-1.4206	0.176495	-2.86978	0.00410763	0.019452
NDC1	1985.18	-0.506328	0.704012	-1.42043	0.153097	-3.30725	0.000942183	0.00638629
ORC4	747.315	-0.506009	0.704168	-1.42012	0.183529	-2.75711	0.00583156	0.0252421
MED1	687.923	-0.505925	0.704209	-1.42003	0.159736	-3.16726	0.00153881	0.00923864
ZNF143	277.017	-0.505884	0.704229	-1.41999	0.203189	-2.48972	0.0127843	0.0459224
REEP5	631.316	-0.505324	0.704502	-1.41944	0.158561	-3.18694	0.00143787	0.00880305
OSBPL3	337.307	-0.505289	0.704519	-1.41941	0.194927	-2.59219	0.00953658	0.0366442
GDA	1097.75	-0.504748	0.704784	-1.41888	0.170351	-2.963	0.00304661	0.0153778
POLR2K	496.018	-0.504732	0.704791	-1.41886	0.181492	-2.78102	0.00541879	0.023951
PLEKHA8	329.108	-0.504717	0.704799	-1.41884	0.203933	-2.47491	0.013327	0.0473509
WASHC5	682.519	-0.504511	0.704899	-1.41864	0.186613	-2.70351	0.00686107	0.0284088
TMEM50A	584.387	-0.504348	0.704979	-1.41848	0.178712	-2.82213	0.00477059	0.0217348
UGDH	2468.44	-0.504208	0.705047	-1.41834	0.168105	-2.99936	0.00270544	0.0141541
NCBP1	1337.64	-0.504122	0.70509	-1.41826	0.161206	-3.12718	0.0017649	0.0102529
RWDD1	431.617	-0.504053	0.705123	-1.41819	0.177825	-2.83455	0.004589	0.0211114
ARMC8	487.184	-0.503789	0.705252	-1.41793	0.173653	-2.90112	0.00371829	0.0179283
NAP1L1	7336.97	-0.50363	0.70533	-1.41778	0.169924	-2.96386	0.00303806	0.0153519
BACH1	608.259	-0.503544	0.705372	-1.41769	0.168025	-2.99685	0.00272789	0.0142306
SLC30A7	685.921	-0.50304	0.705618	-1.4172	0.176309	-2.85317	0.00432857	0.0201979
WWP1	576.134	-0.502994	0.705641	-1.41715	0.203188	-2.47552	0.0133043	0.0472969
AGFG1	1006.73	-0.502741	0.705765	-1.4169	0.163145	-3.08156	0.00205921	0.0115259
PLK2	587.977	-0.501803	0.706224	-1.41598	0.172941	-2.90158	0.00371289	0.0179091
HERC4	698.448	-0.501802	0.706224	-1.41598	0.186131	-2.69596	0.00701857	0.0288771
SAR1A	1355.55	-0.501538	0.706353	-1.41572	0.141822	-3.53639	0.000405635	0.00334761
TMEM126A	251.882	-0.500674	0.706776	-1.41487	0.20378	-2.45693	0.0140129	0.0491532
C1orf112	422.47	-0.500337	0.706942	-1.41454	0.19958	-2.50694	0.012178	0.0441935
UBE2D3	4004.4	-0.49974	0.707234	-1.41396	0.14371	-3.47741	0.000506276	0.00397712
PRTFDC1	828.806	-0.499702	0.707253	-1.41392	0.173908	-2.87337	0.00406119	0.0192751
TCEA1	991.691	-0.499541	0.707332	-1.41376	0.171164	-2.91849	0.00351733	0.0171937
BUB1	1861.01	-0.499422	0.70739	-1.41365	0.135346	-3.68996	0.000224291	0.00211408
KDELR2	1641.24	-0.499393	0.707404	-1.41362	0.150846	-3.31062	0.000930887	0.00633561
RAB3B	425.076	-0.499039	0.707578	-1.41327	0.183151	-2.72474	0.00643516	0.0270358
SENP6	1054.39	-0.49885	0.707671	-1.41309	0.172111	-2.89841	0.00375055	0.018036
METTL16	386.446	-0.498697	0.707746	-1.41294	0.202801	-2.45904	0.0139307	0.0489363
BAZ1B	1654.72	-0.497541	0.708313	-1.41181	0.148814	-3.34337	0.000827671	0.00577194
EIF2A	2134.41	-0.497423	0.708371	-1.41169	0.178351	-2.789	0.00528703	0.0234991
TXNDC16	237.796	-0.496528	0.708811	-1.41081	0.201806	-2.46043	0.0138772	0.0488021
VMA21	1000.66	-0.496168	0.708988	-1.41046	0.192905	-2.57208	0.0101088	0.0383684
CERS6	969.177	-0.495756	0.70919	-1.41006	0.170718	-2.90395	0.00368492	0.0178237
TRIM44	877.418	-0.495485	0.709323	-1.40979	0.200494	-2.47132	0.0134616	0.0476799
FBXO3	555.807	-0.494539	0.709788	-1.40887	0.188608	-2.62205	0.0087403	0.0342564
MAN1A1	878.849	-0.494339	0.709887	-1.40868	0.198683	-2.48808	0.0128434	0.0460697
VCL	2450.13	-0.493873	0.710116	-1.40822	0.127922	-3.86073	0.00011305	0.00125454
SLC30A5	952.354	-0.49367	0.710216	-1.40802	0.160288	-3.0799	0.00207068	0.011571
CPNE3	2256.22	-0.4935	0.7103	-1.40786	0.151747	-3.25212	0.00114549	0.00745055
ABHD10	553.295	-0.493493	0.710304	-1.40785	0.187408	-2.63325	0.00845726	0.0333523
ZNF195	537.555	-0.493479	0.71031	-1.40784	0.195549	-2.52356	0.0116173	0.0425669
STAT1	1408.73	-0.493173	0.710461	-1.40754	0.143413	-3.43883	0.000584224	0.00443885
SRPK1	1775.11	-0.493103	0.710495	-1.40747	0.155805	-3.16487	0.00155153	0.0092844
ADAM17	741.48	-0.49309	0.710501	-1.40746	0.169442	-2.91008	0.0036134	0.0175622
AP4E1	297.233	-0.492866	0.710612	-1.40724	0.194718	-2.53118	0.0113679	0.0418256
SMAP1	388.151	-0.492481	0.710802	-1.40686	0.173815	-2.83335	0.00460625	0.0211512
TSPAN8	1443.08	-0.492311	0.710885	-1.4067	0.153252	-3.21242	0.00131622	0.00829737
EZH2	463.574	-0.49222	0.710931	-1.40661	0.177433	-2.77411	0.00553526	0.0242971
STRN	837.242	-0.492175	0.710953	-1.40656	0.190713	-2.58071	0.00985966	0.037646
CPD	1249.03	-0.492057	0.71101	-1.40645	0.186217	-2.64238	0.00823258	0.0327196
LARP1B	594.7	-0.491709	0.711182	-1.40611	0.176054	-2.79295	0.00522295	0.0232915
CCDC117	586.374	-0.491596	0.711238	-1.406	0.169043	-2.90812	0.00363613	0.0176525
NUP160	1215.5	-0.491215	0.711426	-1.40563	0.141211	-3.47858	0.000504079	0.00397079
DSTN	2251.64	-0.491056	0.711504	-1.40547	0.144414	-3.40033	0.000673048	0.00489748
CDC5L	1132.7	-0.490922	0.71157	-1.40534	0.182255	-2.6936	0.00706855	0.0289911
RRAS2	528.211	-0.49079	0.711635	-1.40521	0.174515	-2.81231	0.00491871	0.0222425
GTF2F2	497.355	-0.490435	0.711811	-1.40487	0.164409	-2.98302	0.00285418	0.0146671
DESI2	1584.07	-0.490399	0.711828	-1.40483	0.15782	-3.10734	0.0018878	0.0107799
EPB41L2	1264.51	-0.49036	0.711848	-1.4048	0.195673	-2.50602	0.0122099	0.0442712
KNTC1	1743.51	-0.489909	0.71207	-1.40436	0.160199	-3.05813	0.00222722	0.012167
CCDC25	638.28	-0.489739	0.712154	-1.40419	0.169688	-2.88611	0.00390038	0.0186439
NIPA1	412.881	-0.489722	0.712163	-1.40417	0.198769	-2.46378	0.0137481	0.0485088
MAPK8	743.312	-0.489117	0.712461	-1.40359	0.164978	-2.96474	0.00302938	0.015314
ABCE1	4728.75	-0.488374	0.712828	-1.40286	0.1319	-3.7026	0.000213405	0.00203254
ITGB1BP1	266.441	-0.488289	0.71287	-1.40278	0.198714	-2.45725	0.0140007	0.0491278
UBE2N	1116.61	-0.48634	0.713834	-1.40089	0.172827	-2.81404	0.00489238	0.0221786
DHX9	3783.3	-0.486265	0.713871	-1.40081	0.133959	-3.62995	0.000283476	0.00254928
SMIM30	264.851	-0.485952	0.714026	-1.40051	0.193999	-2.50492	0.0122478	0.0443456
HNRNPLL	981.2	-0.485329	0.714334	-1.3999	0.151127	-3.21139	0.00132093	0.0083173
SELENOF	1615.94	-0.484558	0.714716	-1.39916	0.149977	-3.23088	0.00123412	0.00789313
MTDH	2233.37	-0.484509	0.71474	-1.39911	0.157767	-3.07105	0.00213308	0.0118459
USP6NL	496.531	-0.484464	0.714762	-1.39907	0.188969	-2.56373	0.0103555	0.0390484
EIF2AK1	1176.27	-0.483882	0.715051	-1.3985	0.157044	-3.0812	0.00206171	0.01153
TRMT6	349.723	-0.48379	0.715097	-1.39841	0.190051	-2.54558	0.0109098	0.040562
NUP43	1012.11	-0.483431	0.715275	-1.39806	0.149196	-3.24024	0.0011943	0.007691
GSK3B	772.903	-0.483386	0.715297	-1.39802	0.17608	-2.74526	0.00604631	0.0259238
PAPOLG	380.065	-0.483129	0.715424	-1.39777	0.167455	-2.88512	0.00391259	0.0186882
TIAL1	438.467	-0.482985	0.715496	-1.39763	0.175472	-2.75249	0.00591435	0.0255473
DYRK2	564.887	-0.482804	0.715585	-1.39746	0.189912	-2.54225	0.0110141	0.0408307
DNAJC3	1156.44	-0.482269	0.715851	-1.39694	0.157259	-3.06672	0.00216421	0.0119539
SFT2D1	328.613	-0.482131	0.715919	-1.39681	0.180584	-2.66985	0.00758847	0.0307548
RASEF	893.606	-0.481373	0.716296	-1.39607	0.169945	-2.83252	0.00461829	0.0211849
CD47	644.754	-0.480386	0.716786	-1.39512	0.161641	-2.97194	0.00295929	0.0150515
NUDT15	622.329	-0.480181	0.716887	-1.39492	0.158729	-3.02516	0.00248499	0.0132512
GPATCH2L	455.477	-0.480064	0.716946	-1.39481	0.186623	-2.57237	0.0101004	0.0383478
GNA13	1033.25	-0.479926	0.717014	-1.39467	0.180647	-2.65671	0.00789076	0.0315832
MYO1B	1438.61	-0.478548	0.717699	-1.39334	0.161249	-2.96776	0.00299983	0.0151948
MAN1A2	1341.24	-0.477937	0.718004	-1.39275	0.169039	-2.82738	0.00469303	0.021461
HACD2	1505.75	-0.477802	0.718071	-1.39262	0.168231	-2.84015	0.00450927	0.0208198
NUP37	725.157	-0.477689	0.718127	-1.39251	0.157745	-3.02824	0.00245986	0.0131557
CKAP2	1056.25	-0.477069	0.718436	-1.39191	0.180963	-2.63628	0.00838215	0.033128
MAPK9	696.686	-0.47655	0.718694	-1.39141	0.155262	-3.06933	0.00214541	0.0118988
SPAG5	1011.85	-0.476302	0.718818	-1.39117	0.154398	-3.0849	0.00203623	0.0114075
G3BP1	4138.21	-0.475929	0.719004	-1.39081	0.138751	-3.43009	0.000603384	0.00452769
SNX3	1182.13	-0.47555	0.719193	-1.39045	0.143739	-3.30842	0.000938241	0.00637204
HEATR1	2587.81	-0.475427	0.719254	-1.39033	0.136963	-3.47122	0.000518104	0.00403766
DYNC1I2	832.577	-0.475318	0.719308	-1.39022	0.187732	-2.53189	0.0113449	0.0417653
CCSER2	533.633	-0.475127	0.719404	-1.39004	0.192794	-2.46443	0.013723	0.0484472
AGPAT5	1105.53	-0.474187	0.719873	-1.38913	0.16227	-2.9222	0.00347566	0.0170424
RELCH	616.094	-0.473872	0.72003	-1.38883	0.180178	-2.63002	0.00853802	0.0336084
YWHAQ	4513.29	-0.47368	0.720125	-1.38865	0.129058	-3.6703	0.000242268	0.0022535
STK4	499.494	-0.473657	0.720137	-1.38862	0.185766	-2.54976	0.0107798	0.0401962
PPP2R2A	1013.68	-0.473557	0.720187	-1.38853	0.161059	-2.94026	0.00327935	0.0162868
HECTD1	3435.73	-0.473473	0.720229	-1.38845	0.154345	-3.06762	0.00215773	0.0119291
MRPL3	2448.47	-0.473318	0.720306	-1.3883	0.142559	-3.32016	0.000899644	0.00615586
LIPG	1036.1	-0.473293	0.720319	-1.38827	0.141277	-3.35011	0.000807786	0.00567567
ASCC3	1757.83	-0.473247	0.720342	-1.38823	0.16784	-2.81963	0.00480787	0.0218577
SYTL2	1412.61	-0.47229	0.72082	-1.38731	0.176654	-2.67353	0.00750582	0.030517
TPM4	2067.67	-0.472009	0.72096	-1.38704	0.152256	-3.1001	0.00193456	0.0109661
PSMD1	2841.33	-0.471989	0.72097	-1.38702	0.136931	-3.4469	0.000567053	0.00433685
FEZ2	1016.63	-0.471789	0.72107	-1.38683	0.151738	-3.10924	0.00187566	0.0107299
CNOT7	2455.77	-0.47124	0.721344	-1.3863	0.155049	-3.03929	0.00237137	0.0127683
BRWD1	1715.24	-0.470921	0.721504	-1.38599	0.178975	-2.63121	0.00850807	0.033518
RFC5	979.379	-0.470866	0.721531	-1.38594	0.159416	-2.9537	0.00313987	0.0157538
WEE1	1132.96	-0.469685	0.722122	-1.38481	0.158774	-2.95819	0.00309452	0.0155815
AP3M1	727.715	-0.46921	0.72236	-1.38435	0.173983	-2.69687	0.00699951	0.0288173
HIGD1A	574.983	-0.46902	0.722455	-1.38417	0.183793	-2.55189	0.010714	0.0400361
SRSF2	2153.59	-0.468706	0.722613	-1.38387	0.148173	-3.16324	0.00156026	0.00931038
EIF3A	2779.35	-0.468539	0.722696	-1.38371	0.176157	-2.65978	0.00781918	0.0313802
DNAJC9	916.313	-0.468488	0.722722	-1.38366	0.146906	-3.18903	0.00142751	0.00878585
ACTR3	2812.37	-0.46826	0.722836	-1.38344	0.1477	-3.17035	0.00152254	0.00916845
SLC39A7	581.248	-0.46799	0.722971	-1.38318	0.173199	-2.70203	0.00689176	0.0285026
ANKRD28	1048.71	-0.467267	0.723334	-1.38249	0.163281	-2.86174	0.00421329	0.0197978
FYTTD1	643.049	-0.466976	0.723479	-1.38221	0.170537	-2.73828	0.00617624	0.0263038
GNAQ	969.686	-0.466654	0.723641	-1.3819	0.187363	-2.49064	0.0127514	0.0458433
XPR1	570.668	-0.465761	0.724089	-1.38105	0.178505	-2.60923	0.00907462	0.0352413
EDRF1	486.704	-0.465666	0.724137	-1.38095	0.169504	-2.74722	0.00601029	0.0258477
MACF1	2407.88	-0.465503	0.724218	-1.3808	0.14221	-3.27334	0.00106283	0.00701246
DENND6A	428.619	-0.464853	0.724545	-1.38018	0.181294	-2.56408	0.0103451	0.0390323
MRFAP1L1	446.437	-0.464771	0.724586	-1.3801	0.166922	-2.78435	0.00536349	0.0237313
ANKRD17	1230.49	-0.464638	0.724653	-1.37997	0.150507	-3.08715	0.00202084	0.0113463
ATL2	2588.98	-0.464584	0.72468	-1.37992	0.154095	-3.01492	0.00257045	0.0135931
NCAPH	499.121	-0.464367	0.724789	-1.37971	0.181002	-2.56553	0.0103018	0.0388923
DLG1	971.301	-0.462111	0.725923	-1.37756	0.174468	-2.64868	0.00808058	0.0321959
VRK1	794.174	-0.462017	0.72597	-1.37747	0.172508	-2.67824	0.00740098	0.0301485
CASK	1157.48	-0.461688	0.726136	-1.37715	0.171095	-2.69843	0.00696672	0.028738
PTPRG	313.143	-0.461164	0.7264	-1.37665	0.183807	-2.50896	0.0121087	0.0440173
PFN2	1261.97	-0.460987	0.726489	-1.37648	0.140942	-3.27075	0.00107263	0.00706166
KIF1B	1060.9	-0.460531	0.726719	-1.37605	0.178939	-2.57368	0.0100624	0.0382148
PCNX1	934.989	-0.45876	0.727611	-1.37436	0.165676	-2.76901	0.00562262	0.0245789
EPS8	957.6	-0.458637	0.727673	-1.37424	0.170114	-2.69606	0.00701643	0.0288771
RASSF3	1046.77	-0.458576	0.727704	-1.37418	0.165046	-2.77847	0.00546163	0.0240652
ATP7A	413.949	-0.458379	0.727803	-1.374	0.183839	-2.49337	0.0126537	0.0455434
AK3	1439.43	-0.457678	0.728157	-1.37333	0.168196	-2.72109	0.00650661	0.0272819
HSP90AB1	16273.8	-0.457367	0.728314	-1.37303	0.137614	-3.32354	0.000888826	0.00609494
TMCO1	794.068	-0.457225	0.728386	-1.3729	0.171523	-2.66568	0.00768324	0.0309855
EIF4EBP2	856.126	-0.456274	0.728866	-1.37199	0.171601	-2.65893	0.00783899	0.0314102
MCM4	2711.59	-0.456262	0.728872	-1.37198	0.128491	-3.55093	0.000383874	0.00320809
DCP1A	555.301	-0.456033	0.728988	-1.37176	0.17082	-2.66967	0.00759249	0.0307613
AP3B1	1343.41	-0.455332	0.729342	-1.3711	0.154433	-2.94841	0.00319408	0.0159504
KHDRBS1	1173.87	-0.454724	0.72965	-1.37052	0.155751	-2.91955	0.00350536	0.0171484
DUT	560.394	-0.454612	0.729706	-1.37041	0.181067	-2.51074	0.0120479	0.0438211
PNPT1	1822.87	-0.454044	0.729994	-1.36987	0.170418	-2.66429	0.007715	0.0310797
MLH3	821.419	-0.453018	0.730513	-1.3689	0.171585	-2.64021	0.00828558	0.0328585
FKBP1A	616.201	-0.452693	0.730678	-1.36859	0.160502	-2.82048	0.00479523	0.0218184
RLIM	1089.79	-0.450153	0.731965	-1.36619	0.175953	-2.55837	0.0105164	0.0394916
NCAPD3	1253.72	-0.45013	0.731977	-1.36616	0.141103	-3.19007	0.00142237	0.00876037
HSDL2	1060.69	-0.450091	0.731997	-1.36613	0.157787	-2.85252	0.00433746	0.0202171
RPA3	607.418	-0.450025	0.73203	-1.36606	0.159584	-2.82	0.00480242	0.0218407
MTHFD1	1122.63	-0.44935	0.732373	-1.36542	0.143987	-3.12077	0.00180377	0.0104263
EPB41L5	462.044	-0.448638	0.732734	-1.36475	0.169242	-2.65087	0.00802841	0.0320281
LEPROTL1	413.41	-0.448545	0.732782	-1.36466	0.174162	-2.57545	0.010011	0.0380651
DCAF16	604.305	-0.447745	0.733188	-1.36391	0.167734	-2.66937	0.00759939	0.0307784
CDCA7	585.973	-0.447629	0.733247	-1.3638	0.181835	-2.46173	0.0138268	0.0486921
STIP1	1862.92	-0.446913	0.733611	-1.36312	0.16164	-2.76487	0.00569448	0.0248164
MTFR1	816.528	-0.446755	0.733691	-1.36297	0.151462	-2.94962	0.00318165	0.0159008
OSTC	891.892	-0.446303	0.733921	-1.36254	0.154279	-2.89283	0.00381792	0.0183254
UGGT2	608.438	-0.445977	0.734087	-1.36224	0.179828	-2.48002	0.0131376	0.0468253
TOR1AIP2	1579.74	-0.445953	0.734099	-1.36221	0.150064	-2.97174	0.00296115	0.0150515
GCLC	1264.99	-0.445328	0.734417	-1.36162	0.153293	-2.90507	0.00367167	0.0177776
DLAT	935.049	-0.445111	0.734528	-1.36142	0.14757	-3.01627	0.00255902	0.0135495
SEPTIN10	1355.36	-0.445	0.734585	-1.36131	0.153242	-2.90391	0.00368539	0.0178237
PCNA	3019.22	-0.444759	0.734707	-1.36109	0.146305	-3.03995	0.00236621	0.0127513
METTL5	757.222	-0.444448	0.734865	-1.36079	0.158505	-2.804	0.00504732	0.0226253
HIF1A	1611.22	-0.444407	0.734886	-1.36076	0.165466	-2.68579	0.00723575	0.029589
PRMT3	523.483	-0.444177	0.735004	-1.36054	0.174556	-2.54461	0.0109401	0.0406391
IPO8	925.54	-0.443928	0.73513	-1.3603	0.164596	-2.69707	0.0069952	0.0288088
ARHGEF12	3967.07	-0.443187	0.735508	-1.3596	0.142286	-3.11477	0.0018409	0.0105977
NAA20	681.327	-0.442571	0.735822	-1.35902	0.163569	-2.70571	0.00681576	0.0282526
TUBB	6017.82	-0.442453	0.735882	-1.35891	0.163249	-2.71029	0.00672251	0.0279844
TXNRD1	7172.33	-0.441843	0.736194	-1.35834	0.131998	-3.34735	0.000815874	0.00571157
DSG2	2472.47	-0.441216	0.736514	-1.35775	0.158386	-2.78571	0.00534113	0.0236785
MARCHF6	1635.43	-0.441133	0.736556	-1.35767	0.160697	-2.74513	0.00604877	0.0259256
EIF4G3	605.704	-0.440622	0.736817	-1.35719	0.169953	-2.59262	0.0095249	0.0366103
ACTR6	492.567	-0.440487	0.736886	-1.35706	0.165408	-2.66303	0.0077441	0.0311476
USP8	994.954	-0.439945	0.737163	-1.35655	0.171333	-2.56777	0.0102354	0.0386989
TSR1	1625.93	-0.439897	0.737187	-1.35651	0.138872	-3.16765	0.00153679	0.00923088
RSRC2	990.175	-0.439007	0.737642	-1.35567	0.145172	-3.02406	0.00249411	0.0132753
CLINT1	570.341	-0.438641	0.737829	-1.35533	0.178811	-2.45311	0.0141628	0.0495193
BTBD1	1903.58	-0.438641	0.737829	-1.35533	0.158407	-2.76907	0.00562163	0.0245789
DUSP6	781.323	-0.438321	0.737993	-1.35503	0.171695	-2.5529	0.010683	0.0399638
CBL	356.933	-0.43832	0.737993	-1.35503	0.177185	-2.4738	0.0133684	0.0474849
NPM1	14791.7	-0.438103	0.738105	-1.35482	0.145528	-3.01045	0.00260863	0.013755
KAT6A	506.355	-0.437951	0.738182	-1.35468	0.178009	-2.46027	0.0138832	0.0488096
HK2	753.511	-0.437686	0.738318	-1.35443	0.163461	-2.67762	0.00741471	0.0301947
OGT	2375.95	-0.437599	0.738363	-1.35435	0.153165	-2.85704	0.0042761	0.0199823
CDV3	2757.47	-0.437407	0.738461	-1.35417	0.148402	-2.94745	0.00320407	0.0159755
YWHAB	2310.24	-0.436777	0.738783	-1.35358	0.151787	-2.87757	0.00400756	0.0190704
PICALM	1228.66	-0.43672	0.738813	-1.35352	0.158202	-2.76051	0.00577112	0.0250475
CENPN	675.304	-0.436611	0.738868	-1.35342	0.164847	-2.64858	0.00808314	0.032196
FARP2	624.894	-0.43654	0.738905	-1.35335	0.154486	-2.82575	0.00471705	0.0215525
ZFP91	924.415	-0.43625	0.739053	-1.35308	0.163434	-2.66927	0.00760154	0.0307784
FUCA2	1986.09	-0.436073	0.739144	-1.35292	0.136521	-3.19419	0.00140223	0.00865532
PSMC1	801.666	-0.435889	0.739238	-1.35274	0.164928	-2.6429	0.00821991	0.0326795
ABRACL	587.416	-0.435864	0.739251	-1.35272	0.161751	-2.69465	0.00704622	0.0289627
COPB1	3334.62	-0.435733	0.739318	-1.3526	0.163631	-2.6629	0.00774704	0.0311496
LSM5	797.011	-0.43418	0.740114	-1.35114	0.166762	-2.6036	0.00922512	0.035706
FEN1	657.446	-0.433508	0.740459	-1.35051	0.161562	-2.68323	0.00729154	0.0297884
GSTCD	567.865	-0.432948	0.740747	-1.34999	0.160396	-2.69925	0.00694962	0.0287047
COPS8	590.229	-0.432942	0.740749	-1.34998	0.165865	-2.61021	0.00904874	0.0351945
KHDC4	453.791	-0.432697	0.740875	-1.34975	0.172102	-2.51419	0.0119307	0.0434943
RALBP1	987.441	-0.432459	0.740998	-1.34953	0.154158	-2.8053	0.00502704	0.0225571
CDK2	525.142	-0.432445	0.741005	-1.34952	0.156158	-2.76928	0.005618	0.0245756
PON2	1723.47	-0.432414	0.741021	-1.34949	0.154896	-2.79165	0.00524407	0.0233735
RCOR1	517.859	-0.429858	0.742335	-1.3471	0.159516	-2.69476	0.00704383	0.0289623
ENOPH1	953.131	-0.429586	0.742475	-1.34685	0.153909	-2.79117	0.00525187	0.0234
HDDC2	469.929	-0.429161	0.742694	-1.34645	0.167507	-2.56205	0.0104056	0.0391679
GEMIN5	861.836	-0.428034	0.743274	-1.3454	0.151599	-2.82347	0.00475075	0.0216619
HMGB3	633.295	-0.42709	0.74376	-1.34452	0.154573	-2.76304	0.00572662	0.0248968
DDX17	4998.83	-0.426937	0.743839	-1.34438	0.130799	-3.26407	0.00109824	0.00720133
GTPBP4	1237.66	-0.426253	0.744192	-1.34374	0.138673	-3.0738	0.00211352	0.0117612
HSPA4	4122.32	-0.426075	0.744284	-1.34357	0.144708	-2.94438	0.00323602	0.0160904
FGD5-AS1	1037.19	-0.425258	0.744706	-1.34281	0.150218	-2.83093	0.00464132	0.0212676
SPPL2A	1327.03	-0.425198	0.744737	-1.34276	0.162986	-2.6088	0.00908611	0.0352644
DYNC1LI1	695.839	-0.424633	0.745028	-1.34223	0.169393	-2.50679	0.0121833	0.0442001
CHMP5	1106.99	-0.423712	0.745504	-1.34137	0.150716	-2.81132	0.00493381	0.0222712
MRPL51	745.78	-0.423262	0.745737	-1.34096	0.151246	-2.79851	0.00513396	0.0229711
PERP	10172.5	-0.422389	0.746188	-1.34015	0.132058	-3.19853	0.00138132	0.00858876
CALM1	4356.2	-0.421606	0.746593	-1.33942	0.130302	-3.2356	0.00121388	0.00779113
MBD2	689.289	-0.421213	0.746796	-1.33905	0.152383	-2.76418	0.00570662	0.0248523
UBE3A	2037.67	-0.419638	0.747612	-1.33759	0.154641	-2.71363	0.00665504	0.0277671
NSUN2	916.366	-0.419294	0.74779	-1.33727	0.1518	-2.76216	0.00574212	0.0249301
SAT1	2334.84	-0.418556	0.748173	-1.33659	0.155349	-2.69429	0.00705389	0.0289849
STARD3NL	591.893	-0.41804	0.748441	-1.33611	0.159555	-2.62004	0.00879187	0.0344161
LBR	2449.15	-0.417605	0.748667	-1.33571	0.155037	-2.69358	0.00706893	0.0289911
ADIPOR2	948.539	-0.416766	0.749102	-1.33493	0.147528	-2.825	0.00472809	0.0215875
RARS1	2781.5	-0.416486	0.749248	-1.33467	0.157949	-2.63684	0.0083682	0.0330831
DIP2B	1308.56	-0.416329	0.749329	-1.33453	0.15776	-2.63901	0.00831486	0.0329336
MRPL19	1401.32	-0.41549	0.749765	-1.33375	0.145939	-2.84702	0.00441303	0.0205168
SERP1	2047.98	-0.415255	0.749887	-1.33353	0.149704	-2.77384	0.00553994	0.0243009
PAM	702.903	-0.415206	0.749912	-1.33349	0.152335	-2.72561	0.00641828	0.0269826
CCND1	1692.77	-0.414811	0.750118	-1.33312	0.149252	-2.77927	0.00544813	0.0240307
RAD23B	2932.5	-0.413988	0.750546	-1.33236	0.141081	-2.9344	0.00334197	0.016559
KPNA1	1059.02	-0.412301	0.751424	-1.33081	0.146954	-2.80565	0.00502151	0.0225472
CDK2AP1	493.597	-0.412053	0.751553	-1.33058	0.163974	-2.51291	0.0119741	0.043615
CPSF6	1249.1	-0.411572	0.751804	-1.33013	0.162429	-2.53385	0.0112816	0.0416045
RTRAF	1370.8	-0.411144	0.752027	-1.32974	0.145773	-2.82044	0.00479581	0.0218184
LMNB1	1018.48	-0.410801	0.752206	-1.32942	0.151509	-2.71141	0.00669986	0.0279084
CLASP2	1026.95	-0.409797	0.752729	-1.3285	0.143932	-2.84715	0.00441122	0.0205159
DDX52	1140.36	-0.408321	0.7535	-1.32714	0.160465	-2.54462	0.0109398	0.0406391
MCFD2	2626.88	-0.407638	0.753857	-1.32651	0.144958	-2.81211	0.00492172	0.0222482
PCYOX1	1111.29	-0.407576	0.753889	-1.32646	0.157657	-2.58521	0.00973188	0.0372381
HMGN1	3029.1	-0.406446	0.75448	-1.32542	0.127158	-3.19638	0.00139164	0.00862765
BARD1	601.782	-0.403929	0.755797	-1.32311	0.16398	-2.46327	0.0137675	0.0485407
CHEK1	741.598	-0.403343	0.756104	-1.32257	0.154224	-2.6153	0.00891481	0.0348011
METAP1	909.08	-0.403021	0.756273	-1.32227	0.1633	-2.46797	0.013588	0.0480505
PSMA5	1347.67	-0.402696	0.756443	-1.32198	0.162641	-2.47598	0.0132872	0.0472625
IQGAP1	2502.77	-0.402581	0.756503	-1.32187	0.16398	-2.45506	0.0140861	0.0493459
MDN1	1197.28	-0.402339	0.756631	-1.32165	0.143345	-2.80679	0.00500375	0.0224913
ATP6AP2	912.956	-0.401608	0.757014	-1.32098	0.159596	-2.51641	0.0118558	0.0432831
TPP2	1940.12	-0.401162	0.757248	-1.32057	0.154574	-2.59529	0.00945124	0.0364151
ACTL6A	1332.04	-0.400692	0.757495	-1.32014	0.144116	-2.78034	0.00543026	0.0239851
DARS2	570.034	-0.400511	0.75759	-1.31998	0.161325	-2.48263	0.0130415	0.0465707
NOL10	590.135	-0.399728	0.758001	-1.31926	0.163233	-2.44881	0.0143329	0.0499904
WDR12	897.634	-0.399399	0.758174	-1.31896	0.158219	-2.52434	0.0115917	0.0425016
TMPO	4554.2	-0.398705	0.758539	-1.31832	0.157238	-2.53568	0.0112229	0.0414599
CCT8	4273.94	-0.398654	0.758566	-1.31828	0.161217	-2.47279	0.0134064	0.0475534
RRP1B	844.234	-0.398226	0.758791	-1.31789	0.14806	-2.68963	0.00715315	0.0292888
[truncated: 1,655 more rows]
